# Supplementary material for: 2-(Tritylsulfan­yl)ethyl 2-iodo­benzoate
Source: Acta Crystallogr Sect E Struct Rep Online. 2011 Aug 27;67(Pt 9):o2475. doi: 10.1107/S1600536811034180 (PMC3200903; doi:10.1107/S1600536811034180)
Supplement: Supplementary file 1 [file e-67-o2475-sup1.cif]

##############################################################################
#                                                                            #
# This CIF contains the data in a paper accepted for publication in          #
# Acta Crystallographica Section E. It conforms to the requirements of       #
# Notes for Authors for Acta Crystallographica Section E, and has been       #
# peer reviewed under the auspices of the IUCr Commission on Journals.       #
#                                                                            #
# Full details of the Crystallographic Information File format               #
# are given in the paper "The Crystallographic Information File (CIF):       #
# a New Standard Archive File for Crystallography" by S. R. Hall, F. H.      #
# Allen and I. D. Brown [Acta Cryst. (1991), A47, 655-685].                  #
#                                                                            #
# The current version of the core CIF dictionary is obtainable from          #
# ftp://ftp.iucr.org/pub/cif_core.dic.                                       #
#                                                                            #
# Software is freely available for graphical display of the structure(s)     #
# in this CIF. For information consult the CIF software page                 #
# http://www.iucr.org/resources/cif/software.                                #
#                                                                            #
# This file may be used for bona fide research purposes within the           #
# scientific community so long as proper attribution is given to the journal # 
# article from which it was obtained.                                        #
#                                                                            #
##############################################################################
data_global
_audit_creation_method     SHELXL-97
_journal_date_recd_electronic     2011-08-18
_journal_date_accepted     2011-08-20
_journal_name_full     'Acta Crystallographica, Section E'
_journal_year     2011
_journal_volume     67
_journal_issue      9
_journal_page_first     o2475
_journal_page_last     o2475
_journal_paper_category     QO
_journal_coeditor_code     XU5302
_publ_contact_author
;
     Dr. Seik Weng Ng
     Department of Chemistry
     University of Malaya
     50603 Kuala Lumpur
     Malaysia
;
_publ_contact_author_email     seikweng@um.edu.my
_publ_contact_author_fax     '03 7967 4193'
_publ_contact_author_phone     '03 7967 6778'
_publ_section_title
;
2-(Tritylsulfanyl)ethyl 2-iodobenzoate
;
loop_
    _publ_author_name
    _publ_author_address
    'Zhu, Xin'
;
     Henan University of Traditional Chinese Medicine
     Zhengzhou 450008,
     People's Republic of China
;
    'Lu, Ping'
;
     Henan University of Traditional Chinese Medicine
     Zhengzhou 450008,
     People's Republic of China
;
    'Ng, Seik Weng'
;
     Department of Chemistry
     University of Malaya
     50603 Kuala Lumpur
     Malaysia
     and
     Chemistry Department
     King Abdulaziz University
     PO Box 80203 Jeddah
     Saudi Arabia
;
data_I
_audit_creation_method     SHELXL-97
_chemical_name_systematic
;
2-[(triphenylmethyl)sulfanyl]ethyl 2-iodobenzoate
;
_chemical_name_common
;
2-(Tritylsulfanyl)ethyl 2-iodobenzoate
;
_chemical_formula_moiety     'C28 H23 I O2 S'
_chemical_formula_sum     'C28 H23 I O2 S'
_chemical_formula_iupac     'C28 H23 I O2 S'
_chemical_formula_weight     550.42
_chemical_melting_point     ?
_symmetry_cell_setting     monoclinic
_symmetry_space_group_name_H-M     'C 2/c'
_symmetry_space_group_name_Hall     '-C 2yc'
loop_
    _symmetry_equiv_pos_as_xyz
    'x, y, z'
    '-x, y, -z+1/2'
    'x+1/2, y+1/2, z'
    '-x+1/2, y+1/2, -z+1/2'
    '-x, -y, -z'
    'x, -y, z-1/2'
    '-x+1/2, -y+1/2, -z'
    'x+1/2, -y+1/2, z-1/2'
_cell_length_a     28.4378(4)
_cell_length_b     9.61540(10)
_cell_length_c     18.3808(2)
_cell_angle_alpha     90.00
_cell_angle_beta     106.6180(10)
_cell_angle_gamma     90.00
_cell_volume     4816.13(10)
_cell_formula_units_Z     8
_cell_measurement_reflns_used     6921
_cell_measurement_theta_min     2.43
_cell_measurement_theta_max     27.4
_cell_measurement_temperature     293(2)
_exptl_crystal_description     prism
_exptl_crystal_colour     yellow
_exptl_crystal_size_max     0.30
_exptl_crystal_size_mid     0.20
_exptl_crystal_size_min     0.10
_exptl_crystal_density_diffrn     1.518
_exptl_crystal_density_meas     ?
_exptl_crystal_density_method     'not measured'
_exptl_crystal_F_000     2208
_exptl_absorpt_coefficient_mu     1.439
_exptl_absorpt_correction_type     multi-scan
_exptl_absorpt_process_details     '(SADABS; Sheldrick, 1996)'
_exptl_absorpt_correction_T_min     0.6721
_exptl_absorpt_correction_T_max     0.8695
_diffrn_ambient_temperature     293(2)
_diffrn_radiation_type     MoK\a
_diffrn_radiation_wavelength     0.71073
_diffrn_radiation_source     'fine-focus sealed tube'
_diffrn_radiation_monochromator     graphite
_diffrn_measurement_device_type     'Bruker SMART APEX'
_diffrn_measurement_method     \w
_diffrn_detector_area_resol_mean     ?
_diffrn_reflns_number     15633
_diffrn_reflns_av_R_equivalents     0.0173
_diffrn_reflns_av_sigmaI/netI     0.0197
_diffrn_reflns_theta_min     2.31
_diffrn_reflns_theta_max     27.69
_diffrn_reflns_theta_full     27.69
_diffrn_measured_fraction_theta_max     0.985
_diffrn_measured_fraction_theta_full     0.985
_diffrn_reflns_limit_h_min     -37
_diffrn_reflns_limit_h_max     33
_diffrn_reflns_limit_k_min     -11
_diffrn_reflns_limit_k_max     12
_diffrn_reflns_limit_l_min     -23
_diffrn_reflns_limit_l_max     23
_diffrn_standards_number     0
_diffrn_standards_interval_count     0
_diffrn_standards_interval_time     0
_diffrn_standards_decay_%     0
_reflns_number_total     5564
_reflns_number_gt     4506
_reflns_threshold_expression     I>2\s(I)
_refine_ls_structure_factor_coef     Fsqd
_refine_ls_matrix_type     full
_refine_ls_R_factor_all     0.0424
_refine_ls_R_factor_gt     0.0319
_refine_ls_wR_factor_gt     0.0884
_refine_ls_wR_factor_ref     0.0961
_refine_ls_goodness_of_fit_ref     1.012
_refine_ls_restrained_S_all     1.012
_refine_ls_number_reflns     5564
_refine_ls_number_parameters     289
_refine_ls_number_restraints     0
_refine_ls_hydrogen_treatment     constr
_refine_ls_weighting_scheme     calc
_refine_ls_weighting_details
         'calc w=1/[\s^2^(Fo^2^)+(0.0525P)^2^+3.6231P] where P=(Fo^2^+2Fc^2^)/3'
_atom_sites_solution_hydrogens     geom
_atom_sites_solution_primary     direct
_atom_sites_solution_secondary     difmap
_refine_ls_shift/su_max     0.001
_refine_ls_shift/su_mean     0.001
_refine_diff_density_max     0.940
_refine_diff_density_min     -0.342
_refine_ls_extinction_method     none
_refine_ls_extinction_coef     ?
loop_
    _atom_type_symbol
    _atom_type_description
    _atom_type_scat_dispersion_real
    _atom_type_scat_dispersion_imag
    _atom_type_scat_source
    'C' 'C' 0.0033 0.0016
                         'International Tables Vol C Tables 4.2.6.8 and 6.1.1.4'
    'H' 'H' 0.0000 0.0000
                         'International Tables Vol C Tables 4.2.6.8 and 6.1.1.4'
    'O' 'O' 0.0106 0.0060
                         'International Tables Vol C Tables 4.2.6.8 and 6.1.1.4'
    'S' 'S' 0.1246 0.1234
                         'International Tables Vol C Tables 4.2.6.8 and 6.1.1.4'
    'I' 'I' -0.4742 1.8119
                         'International Tables Vol C Tables 4.2.6.8 and 6.1.1.4'
_computing_data_collection     'APEX2 (Bruker, 2007)'
_computing_cell_refinement     'SAINT (Bruker, 2007)'
_computing_data_reduction     'SAINT (Bruker, 2007)'
_computing_structure_solution     'SHELXS97 (Sheldrick, 2008)'
_computing_structure_refinement     'SHELXL97 (Sheldrick, 2008)'
_computing_molecular_graphics     'X-SEED (Barbour, 2001)'
_computing_publication_material     'publCIF (Westrip, 2010)'
loop_
    _atom_site_type_symbol
    _atom_site_label
    _atom_site_fract_x
    _atom_site_fract_y
    _atom_site_fract_z
    _atom_site_U_iso_or_equiv
    _atom_site_adp_type
    _atom_site_calc_flag
    _atom_site_refinement_flags
    _atom_site_occupancy
    _atom_site_symmetry_multiplicity
    _atom_site_disorder_assembly
    _atom_site_disorder_group
    I I1 0.613888(7) 0.54548(2) 0.524788(11) 0.06653(9) Uani d . 1 1 . .
    S S1 0.42074(2) 1.00910(7) 0.68754(4) 0.04999(15) Uani d . 1 1 . .
    O O1 0.48562(7) 0.6866(2) 0.62115(13) 0.0667(5) Uani d . 1 1 . .
    O O2 0.56063(9) 0.7361(3) 0.6179(2) 0.1131(11) Uani d . 1 1 . .
    C C1 0.34622(8) 1.1936(2) 0.64315(12) 0.0395(4) Uani d . 1 1 . .
    C C2 0.36875(10) 1.2693(3) 0.70807(14) 0.0538(6) Uani d . 1 1 . .
    H H2 0.3901 1.2249 0.7494 0.065 Uiso calc R 1 1 . .
    C C3 0.35972(11) 1.4105(3) 0.71197(17) 0.0653(7) Uani d . 1 1 . .
    H H3 0.3759 1.4599 0.7554 0.078 Uiso calc R 1 1 . .
    C C4 0.32767(12) 1.4781(3) 0.65340(18) 0.0632(7) Uani d . 1 1 . .
    H H4 0.3219 1.5727 0.6566 0.076 Uiso calc R 1 1 . .
    C C5 0.30396(11) 1.4042(3) 0.58932(16) 0.0581(6) Uani d . 1 1 . .
    H H5 0.2814 1.4488 0.5494 0.070 Uiso calc R 1 1 . .
    C C6 0.31346(9) 1.2644(3) 0.58382(13) 0.0477(5) Uani d . 1 1 . .
    H H6 0.2977 1.2165 0.5396 0.057 Uiso calc R 1 1 . .
    C C7 0.34474(8) 0.9869(2) 0.55660(12) 0.0378(4) Uani d . 1 1 . .
    C C8 0.31287(9) 0.8805(3) 0.52546(13) 0.0477(5) Uani d . 1 1 . .
    H H8 0.2971 0.8321 0.5556 0.057 Uiso calc R 1 1 . .
    C C9 0.30400(10) 0.8445(3) 0.44904(14) 0.0583(6) Uani d . 1 1 . .
    H H9 0.2826 0.7721 0.4288 0.070 Uiso calc R 1 1 . .
    C C10 0.32654(11) 0.9150(3) 0.40389(14) 0.0607(7) Uani d . 1 1 . .
    H H10 0.3197 0.8927 0.3527 0.073 Uiso calc R 1 1 . .
    C C11 0.35946(11) 1.0193(3) 0.43456(15) 0.0557(6) Uani d . 1 1 . .
    H H11 0.3754 1.0662 0.4042 0.067 Uiso calc R 1 1 . .
    C C12 0.36889(9) 1.0546(2) 0.51009(13) 0.0466(5) Uani d . 1 1 . .
    H H12 0.3916 1.1242 0.5304 0.056 Uiso calc R 1 1 . .
    C C13 0.32141(8) 0.9602(2) 0.68042(12) 0.0394(4) Uani d . 1 1 . .
    C C14 0.33881(9) 0.8611(3) 0.73632(13) 0.0485(5) Uani d . 1 1 . .
    H H14 0.3721 0.8396 0.7514 0.058 Uiso calc R 1 1 . .
    C C15 0.30749(11) 0.7933(3) 0.77023(14) 0.0563(6) Uani d . 1 1 . .
    H H15 0.3199 0.7259 0.8070 0.068 Uiso calc R 1 1 . .
    C C16 0.25806(10) 0.8250(3) 0.74968(14) 0.0562(6) Uani d . 1 1 . .
    H H16 0.2371 0.7797 0.7724 0.067 Uiso calc R 1 1 . .
    C C17 0.24038(10) 0.9249(3) 0.69503(15) 0.0532(6) Uani d . 1 1 . .
    H H17 0.2072 0.9480 0.6812 0.064 Uiso calc R 1 1 . .
    C C18 0.27160(9) 0.9912(3) 0.66036(13) 0.0467(5) Uani d . 1 1 . .
    H H18 0.2590 1.0576 0.6231 0.056 Uiso calc R 1 1 . .
    C C19 0.35420(8) 1.0362(2) 0.63906(12) 0.0385(4) Uani d . 1 1 . .
    C C20 0.43229(9) 0.8328(3) 0.66178(16) 0.0551(6) Uani d . 1 1 . .
    H H20A 0.4385 0.7730 0.7060 0.066 Uiso calc R 1 1 . .
    H H20B 0.4037 0.7976 0.6236 0.066 Uiso calc R 1 1 . .
    C C21 0.47580(10) 0.8317(3) 0.63140(17) 0.0601(6) Uani d . 1 1 . .
    H H21A 0.4686 0.8811 0.5835 0.072 Uiso calc R 1 1 . .
    H H21B 0.5038 0.8752 0.6670 0.072 Uiso calc R 1 1 . .
    C C22 0.52920(9) 0.6522(3) 0.61484(16) 0.0581(6) Uani d . 1 1 . .
    C C23 0.53339(9) 0.4982(3) 0.60730(14) 0.0515(6) Uani d . 1 1 . .
    C C24 0.50377(11) 0.4115(4) 0.63571(18) 0.0675(7) Uani d . 1 1 . .
    H H24 0.4814 0.4507 0.6580 0.081 Uiso calc R 1 1 . .
    C C25 0.50676(12) 0.2688(4) 0.6317(2) 0.0801(9) Uani d . 1 1 . .
    H H25 0.4869 0.2125 0.6516 0.096 Uiso calc R 1 1 . .
    C C26 0.53938(13) 0.2107(4) 0.5980(2) 0.0790(9) Uani d . 1 1 . .
    H H26 0.5415 0.1145 0.5950 0.095 Uiso calc R 1 1 . .
    C C27 0.56871(11) 0.2933(3) 0.56890(16) 0.0652(7) Uani d . 1 1 . .
    H H27 0.5904 0.2527 0.5457 0.078 Uiso calc R 1 1 . .
    C C28 0.56646(9) 0.4366(3) 0.57364(14) 0.0506(6) Uani d . 1 1 . .
loop_
    _atom_site_aniso_label
    _atom_site_aniso_U_11
    _atom_site_aniso_U_22
    _atom_site_aniso_U_33
    _atom_site_aniso_U_12
    _atom_site_aniso_U_13
    _atom_site_aniso_U_23
    I1 0.05710(13) 0.06887(15) 0.07605(15) 0.00487(8) 0.02295(9) 0.00746(9)
    S1 0.0392(3) 0.0480(3) 0.0585(3) 0.0024(2) 0.0071(2) 0.0001(3)
    O1 0.0485(10) 0.0558(11) 0.0997(14) 0.0031(9) 0.0275(9) -0.0087(11)
    O2 0.0711(14) 0.0704(16) 0.215(3) -0.0192(13) 0.0685(18) -0.0479(19)
    C1 0.0402(10) 0.0371(11) 0.0428(10) -0.0014(9) 0.0145(8) -0.0039(9)
    C2 0.0558(14) 0.0530(15) 0.0490(12) 0.0005(11) 0.0094(10) -0.0101(11)
    C3 0.0713(17) 0.0556(16) 0.0688(16) -0.0108(14) 0.0200(14) -0.0277(14)
    C4 0.0789(19) 0.0374(14) 0.0806(19) 0.0029(13) 0.0346(16) -0.0084(13)
    C5 0.0715(17) 0.0439(14) 0.0613(14) 0.0122(13) 0.0226(13) 0.0062(12)
    C6 0.0531(13) 0.0414(13) 0.0472(11) 0.0047(10) 0.0122(10) -0.0028(10)
    C7 0.0406(10) 0.0333(10) 0.0404(10) 0.0039(8) 0.0128(8) -0.0014(8)
    C8 0.0500(12) 0.0442(13) 0.0520(12) -0.0025(10) 0.0197(10) -0.0074(10)
    C9 0.0576(14) 0.0584(16) 0.0587(14) -0.0045(12) 0.0161(11) -0.0207(13)
    C10 0.0691(16) 0.0694(18) 0.0443(12) 0.0090(14) 0.0175(11) -0.0094(12)
    C11 0.0704(16) 0.0532(15) 0.0497(13) 0.0091(13) 0.0269(12) 0.0060(11)
    C12 0.0542(13) 0.0389(12) 0.0489(12) 0.0010(10) 0.0184(10) 0.0017(10)
    C13 0.0457(11) 0.0358(11) 0.0376(10) -0.0016(9) 0.0133(8) -0.0049(8)
    C14 0.0562(13) 0.0424(13) 0.0471(11) 0.0038(11) 0.0152(10) 0.0015(10)
    C15 0.0778(17) 0.0461(14) 0.0486(12) -0.0006(13) 0.0238(12) 0.0049(11)
    C16 0.0701(16) 0.0510(15) 0.0561(13) -0.0126(13) 0.0315(12) -0.0054(12)
    C17 0.0498(13) 0.0575(15) 0.0570(13) -0.0053(11) 0.0228(11) -0.0069(12)
    C18 0.0483(12) 0.0465(13) 0.0456(11) 0.0010(10) 0.0141(10) 0.0020(10)
    C19 0.0377(10) 0.0362(11) 0.0406(10) 0.0010(8) 0.0098(8) 0.0012(8)
    C20 0.0473(13) 0.0479(14) 0.0692(15) 0.0100(11) 0.0154(11) 0.0047(12)
    C21 0.0527(14) 0.0559(16) 0.0718(16) 0.0020(12) 0.0181(12) -0.0063(13)
    C22 0.0429(12) 0.0636(17) 0.0682(15) -0.0021(12) 0.0164(11) -0.0129(13)
    C23 0.0399(12) 0.0550(14) 0.0537(13) 0.0027(11) 0.0038(10) -0.0012(12)
    C24 0.0514(14) 0.0707(19) 0.0801(19) 0.0011(14) 0.0182(13) 0.0079(16)
    C25 0.0674(19) 0.072(2) 0.098(2) -0.0073(17) 0.0195(17) 0.0247(19)
    C26 0.083(2) 0.0524(18) 0.095(2) 0.0014(16) 0.0163(18) 0.0085(17)
    C27 0.0673(17) 0.0558(17) 0.0693(16) 0.0127(14) 0.0146(13) 0.0021(14)
    C28 0.0438(12) 0.0512(14) 0.0512(12) 0.0043(10) 0.0048(10) 0.0019(11)
loop_
    _geom_bond_atom_site_label_1
    _geom_bond_atom_site_label_2
    _geom_bond_site_symmetry_2
    _geom_bond_distance
    _geom_bond_publ_flag
    I1 C28 . 2.101(3) ?
    S1 C20 . 1.815(3) ?
    S1 C19 . 1.865(2) ?
    O1 C22 . 1.319(3) ?
    O1 C21 . 1.445(4) ?
    O2 C22 . 1.193(4) ?
    C1 C2 . 1.388(3) ?
    C1 C6 . 1.392(3) ?
    C1 C19 . 1.536(3) ?
    C2 C3 . 1.387(4) ?
    C2 H2 . 0.9300 ?
    C3 C4 . 1.360(5) ?
    C3 H3 . 0.9300 ?
    C4 C5 . 1.375(4) ?
    C4 H4 . 0.9300 ?
    C5 C6 . 1.381(4) ?
    C5 H5 . 0.9300 ?
    C6 H6 . 0.9300 ?
    C7 C8 . 1.378(3) ?
    C7 C12 . 1.401(3) ?
    C7 C19 . 1.537(3) ?
    C8 C9 . 1.398(3) ?
    C8 H8 . 0.9300 ?
    C9 C10 . 1.365(4) ?
    C9 H9 . 0.9300 ?
    C10 C11 . 1.378(4) ?
    C10 H10 . 0.9300 ?
    C11 C12 . 1.379(3) ?
    C11 H11 . 0.9300 ?
    C12 H12 . 0.9300 ?
    C13 C14 . 1.385(3) ?
    C13 C18 . 1.390(3) ?
    C13 C19 . 1.544(3) ?
    C14 C15 . 1.387(4) ?
    C14 H14 . 0.9300 ?
    C15 C16 . 1.381(4) ?
    C15 H15 . 0.9300 ?
    C16 C17 . 1.376(4) ?
    C16 H16 . 0.9300 ?
    C17 C18 . 1.388(4) ?
    C17 H17 . 0.9300 ?
    C18 H18 . 0.9300 ?
    C20 C21 . 1.496(4) ?
    C20 H20A . 0.9700 ?
    C20 H20B . 0.9700 ?
    C21 H21A . 0.9700 ?
    C21 H21B . 0.9700 ?
    C22 C23 . 1.495(4) ?
    C23 C24 . 1.389(4) ?
    C23 C28 . 1.397(4) ?
    C24 C25 . 1.378(5) ?
    C24 H24 . 0.9300 ?
    C25 C26 . 1.373(5) ?
    C25 H25 . 0.9300 ?
    C26 C27 . 1.366(5) ?
    C26 H26 . 0.9300 ?
    C27 C28 . 1.383(4) ?
    C27 H27 . 0.9300 ?
loop_
    _geom_angle_atom_site_label_1
    _geom_angle_atom_site_label_2
    _geom_angle_atom_site_label_3
    _geom_angle_site_symmetry_1
    _geom_angle_site_symmetry_3
    _geom_angle
    _geom_angle_publ_flag
    C20 S1 C19 . . 103.90(11) ?
    C22 O1 C21 . . 118.3(2) ?
    C2 C1 C6 . . 117.3(2) ?
    C2 C1 C19 . . 121.4(2) ?
    C6 C1 C19 . . 121.23(19) ?
    C3 C2 C1 . . 120.7(2) ?
    C3 C2 H2 . . 119.6 ?
    C1 C2 H2 . . 119.6 ?
    C4 C3 C2 . . 121.2(3) ?
    C4 C3 H3 . . 119.4 ?
    C2 C3 H3 . . 119.4 ?
    C3 C4 C5 . . 119.0(3) ?
    C3 C4 H4 . . 120.5 ?
    C5 C4 H4 . . 120.5 ?
    C4 C5 C6 . . 120.5(3) ?
    C4 C5 H5 . . 119.8 ?
    C6 C5 H5 . . 119.8 ?
    C5 C6 C1 . . 121.3(2) ?
    C5 C6 H6 . . 119.3 ?
    C1 C6 H6 . . 119.3 ?
    C8 C7 C12 . . 118.1(2) ?
    C8 C7 C19 . . 123.2(2) ?
    C12 C7 C19 . . 118.7(2) ?
    C7 C8 C9 . . 120.6(2) ?
    C7 C8 H8 . . 119.7 ?
    C9 C8 H8 . . 119.7 ?
    C10 C9 C8 . . 120.5(3) ?
    C10 C9 H9 . . 119.8 ?
    C8 C9 H9 . . 119.8 ?
    C9 C10 C11 . . 119.7(2) ?
    C9 C10 H10 . . 120.2 ?
    C11 C10 H10 . . 120.2 ?
    C10 C11 C12 . . 120.3(2) ?
    C10 C11 H11 . . 119.8 ?
    C12 C11 H11 . . 119.8 ?
    C11 C12 C7 . . 120.8(2) ?
    C11 C12 H12 . . 119.6 ?
    C7 C12 H12 . . 119.6 ?
    C14 C13 C18 . . 117.7(2) ?
    C14 C13 C19 . . 123.5(2) ?
    C18 C13 C19 . . 118.74(19) ?
    C13 C14 C15 . . 121.2(2) ?
    C13 C14 H14 . . 119.4 ?
    C15 C14 H14 . . 119.4 ?
    C16 C15 C14 . . 120.5(2) ?
    C16 C15 H15 . . 119.8 ?
    C14 C15 H15 . . 119.8 ?
    C17 C16 C15 . . 119.0(2) ?
    C17 C16 H16 . . 120.5 ?
    C15 C16 H16 . . 120.5 ?
    C16 C17 C18 . . 120.5(2) ?
    C16 C17 H17 . . 119.7 ?
    C18 C17 H17 . . 119.7 ?
    C17 C18 C13 . . 121.1(2) ?
    C17 C18 H18 . . 119.4 ?
    C13 C18 H18 . . 119.4 ?
    C1 C19 C7 . . 111.43(17) ?
    C1 C19 C13 . . 108.88(17) ?
    C7 C19 C13 . . 112.31(17) ?
    C1 C19 S1 . . 104.96(14) ?
    C7 C19 S1 . . 107.20(14) ?
    C13 C19 S1 . . 111.83(14) ?
    C21 C20 S1 . . 109.6(2) ?
    C21 C20 H20A . . 109.8 ?
    S1 C20 H20A . . 109.8 ?
    C21 C20 H20B . . 109.8 ?
    S1 C20 H20B . . 109.8 ?
    H20A C20 H20B . . 108.2 ?
    O1 C21 C20 . . 105.5(2) ?
    O1 C21 H21A . . 110.6 ?
    C20 C21 H21A . . 110.6 ?
    O1 C21 H21B . . 110.6 ?
    C20 C21 H21B . . 110.6 ?
    H21A C21 H21B . . 108.8 ?
    O2 C22 O1 . . 122.4(3) ?
    O2 C22 C23 . . 126.5(3) ?
    O1 C22 C23 . . 111.0(2) ?
    C24 C23 C28 . . 118.0(3) ?
    C24 C23 C22 . . 119.1(3) ?
    C28 C23 C22 . . 122.9(2) ?
    C25 C24 C23 . . 121.7(3) ?
    C25 C24 H24 . . 119.2 ?
    C23 C24 H24 . . 119.2 ?
    C26 C25 C24 . . 119.3(3) ?
    C26 C25 H25 . . 120.4 ?
    C24 C25 H25 . . 120.4 ?
    C27 C26 C25 . . 120.5(3) ?
    C27 C26 H26 . . 119.8 ?
    C25 C26 H26 . . 119.8 ?
    C26 C27 C28 . . 120.6(3) ?
    C26 C27 H27 . . 119.7 ?
    C28 C27 H27 . . 119.7 ?
    C27 C28 C23 . . 120.0(3) ?
    C27 C28 I1 . . 115.0(2) ?
    C23 C28 I1 . . 125.0(2) ?
loop_
    _geom_torsion_atom_site_label_1
    _geom_torsion_atom_site_label_2
    _geom_torsion_atom_site_label_3
    _geom_torsion_atom_site_label_4
    _geom_torsion_site_symmetry_1
    _geom_torsion_site_symmetry_2
    _geom_torsion_site_symmetry_3
    _geom_torsion_site_symmetry_4
    _geom_torsion
    _geom_torsion_publ_flag
    C6 C1 C2 C3 . . . . -1.9(4) ?
    C19 C1 C2 C3 . . . . -177.5(2) ?
    C1 C2 C3 C4 . . . . 1.8(5) ?
    C2 C3 C4 C5 . . . . 0.0(5) ?
    C3 C4 C5 C6 . . . . -1.6(4) ?
    C4 C5 C6 C1 . . . . 1.5(4) ?
    C2 C1 C6 C5 . . . . 0.3(4) ?
    C19 C1 C6 C5 . . . . 175.9(2) ?
    C12 C7 C8 C9 . . . . -1.9(4) ?
    C19 C7 C8 C9 . . . . 177.0(2) ?
    C7 C8 C9 C10 . . . . -0.4(4) ?
    C8 C9 C10 C11 . . . . 2.1(4) ?
    C9 C10 C11 C12 . . . . -1.3(4) ?
    C10 C11 C12 C7 . . . . -1.0(4) ?
    C8 C7 C12 C11 . . . . 2.6(3) ?
    C19 C7 C12 C11 . . . . -176.3(2) ?
    C18 C13 C14 C15 . . . . 1.1(3) ?
    C19 C13 C14 C15 . . . . -178.2(2) ?
    C13 C14 C15 C16 . . . . -1.1(4) ?
    C14 C15 C16 C17 . . . . 0.1(4) ?
    C15 C16 C17 C18 . . . . 0.9(4) ?
    C16 C17 C18 C13 . . . . -0.8(4) ?
    C14 C13 C18 C17 . . . . -0.2(3) ?
    C19 C13 C18 C17 . . . . 179.2(2) ?
    C2 C1 C19 C7 . . . . -156.2(2) ?
    C6 C1 C19 C7 . . . . 28.3(3) ?
    C2 C1 C19 C13 . . . . 79.4(3) ?
    C6 C1 C19 C13 . . . . -96.1(2) ?
    C2 C1 C19 S1 . . . . -40.5(3) ?
    C6 C1 C19 S1 . . . . 144.05(18) ?
    C8 C7 C19 C1 . . . . -126.5(2) ?
    C12 C7 C19 C1 . . . . 52.3(3) ?
    C8 C7 C19 C13 . . . . -4.0(3) ?
    C12 C7 C19 C13 . . . . 174.8(2) ?
    C8 C7 C19 S1 . . . . 119.2(2) ?
    C12 C7 C19 S1 . . . . -62.0(2) ?
    C14 C13 C19 C1 . . . . -128.4(2) ?
    C18 C13 C19 C1 . . . . 52.3(3) ?
    C14 C13 C19 C7 . . . . 107.7(2) ?
    C18 C13 C19 C7 . . . . -71.6(3) ?
    C14 C13 C19 S1 . . . . -12.9(3) ?
    C18 C13 C19 S1 . . . . 167.80(17) ?
    C20 S1 C19 C1 . . . . -166.42(15) ?
    C20 S1 C19 C7 . . . . -47.83(17) ?
    C20 S1 C19 C13 . . . . 75.69(17) ?
    C19 S1 C20 C21 . . . . 129.09(19) ?
    C22 O1 C21 C20 . . . . -161.8(2) ?
    S1 C20 C21 O1 . . . . 173.37(18) ?
    C21 O1 C22 O2 . . . . 0.6(5) ?
    C21 O1 C22 C23 . . . . 178.1(2) ?
    O2 C22 C23 C24 . . . . 153.0(4) ?
    O1 C22 C23 C24 . . . . -24.4(4) ?
    O2 C22 C23 C28 . . . . -26.1(5) ?
    O1 C22 C23 C28 . . . . 156.5(2) ?
    C28 C23 C24 C25 . . . . 0.5(4) ?
    C22 C23 C24 C25 . . . . -178.7(3) ?
    C23 C24 C25 C26 . . . . -0.8(5) ?
    C24 C25 C26 C27 . . . . 0.2(5) ?
    C25 C26 C27 C28 . . . . 0.8(5) ?
    C26 C27 C28 C23 . . . . -1.1(4) ?
    C26 C27 C28 I1 . . . . -179.5(2) ?
    C24 C23 C28 C27 . . . . 0.5(4) ?
    C22 C23 C28 C27 . . . . 179.6(2) ?
    C24 C23 C28 I1 . . . . 178.69(19) ?
    C22 C23 C28 I1 . . . . -2.2(3) ?
