# Supplementary material for: 2-(Tritylsulfan­yl)ethyl 2-iodo­benzoate
Source: Acta Crystallogr Sect E Struct Rep Online. 2011 Aug 27;67(Pt 9):o2475. doi: 10.1107/S1600536811034180 (PMC3200903; doi:10.1107/S1600536811034180)
Supplement: Supplementary file 2 [file e-67-o2475-Isup2.hkl]

# 
# h,k,l, Fc-squared, Fo-squared, sigma(Fo-squared) and status flag 
# 
data_I
_shelx_title '  C2/c' 
_shelx_refln_list_code          4 
_shelx_F_calc_maximum      746.41 
_exptl_crystal_F_000      2208.00 
_reflns_d_resolution_high  0.7646 
 
loop_ 
 _symmetry_equiv_pos_as_xyz 
 'x, y, z' 
 '-x, y, -z+1/2' 
 'x+1/2, y+1/2, z' 
 '-x+1/2, y+1/2, -z+1/2' 
 '-x, -y, -z' 
 'x, -y, z-1/2' 
 '-x+1/2, -y+1/2, -z' 
 'x+1/2, -y+1/2, z-1/2' 
 
_cell_length_a    28.4378 
_cell_length_b     9.6154 
_cell_length_c    18.3808 
_cell_angle_alpha  90.000 
_cell_angle_beta  106.618 
_cell_angle_gamma  90.000 
 
_shelx_F_squared_multiplier     1.000 
 
loop_ 
 _refln_index_h 
 _refln_index_k 
 _refln_index_l 
 _refln_F_squared_calc 
 _refln_F_squared_meas 
 _refln_F_squared_sigma 
 _refln_observed_status 
   8   0   0    22422.72    22378.48    250.22 o 
  10   0   0    11202.44    11077.16    137.20 o 
  12   0   0     2923.62     1991.28     59.47 o 
  14   0   0    12208.88    12585.48    161.25 o 
  16   0   0    28584.39    28406.18    266.28 o 
  18   0   0     3798.44     3389.53     55.10 o 
  20   0   0     5785.36     5302.20     76.18 o 
  22   0   0    17011.63    16444.08    327.80 o 
  24   0   0      886.50      829.66     66.72 o 
  26   0   0    14413.38    14610.71    314.46 o 
  28   0   0     1556.56     1502.09     91.09 o 
  30   0   0     1748.40     1748.09     98.05 o 
  32   0   0      621.16      514.62     64.40 o 
   3   1   0    12230.87    15305.49    156.67 o 
   5   1   0    51262.07    52811.40    634.48 o 
   7   1   0    13587.67    13494.97    168.19 o 
   9   1   0   138891.83   145744.42   2014.74 o 
  11   1   0      377.55      229.21     11.15 o 
  13   1   0    99404.37   104441.38    783.37 o 
  15   1   0     3128.90     3339.41     46.08 o 
  17   1   0    39184.16    37771.42    305.46 o 
  19   1   0    15369.67    15485.84    145.13 o 
  21   1   0     8594.69     8185.25     93.05 o 
  23   1   0     7952.89     7681.13     91.65 o 
  25   1   0      934.00      877.94     31.96 o 
  27   1   0     1506.79     1476.53     49.85 o 
  29   1   0      141.60      134.67     31.18 o 
  31   1   0      391.20      420.62     42.87 o 
  33   1   0      290.11      277.33     57.44 o 
  35   1   0      782.01      724.07     78.90 o 
   0   2   0   137412.22   130635.73   1431.70 o 
   2   2   0     9289.88     9703.42     96.57 o 
   4   2   0   201350.83   196269.08   4709.50 o 
   6   2   0    19317.15    21411.89    163.13 o 
   8   2   0    51554.77    52003.20    395.26 o 
  10   2   0     6959.32     6691.90     62.55 o 
  12   2   0     3079.14     2561.44     35.36 o 
  14   2   0    11960.76    11880.11    103.83 o 
  16   2   0       31.61        8.85      9.53 o 
  18   2   0     7785.81     7506.10     78.63 o 
  20   2   0     4372.57     4302.90     61.51 o 
  22   2   0     4394.99     4584.60     66.48 o 
  24   2   0      472.60      501.86     27.38 o 
  26   2   0     8116.95     8200.73    101.68 o 
  28   2   0     1859.00     1722.72     54.52 o 
  30   2   0     1996.61     2157.74     86.71 o 
  32   2   0     1961.30     1868.97     73.60 o 
  34   2   0      644.08      751.56     52.70 o 
   1   3   0     8611.73     8779.17     92.78 o 
   3   3   0    16718.60    17305.32    167.69 o 
   5   3   0     3075.76     2507.98     41.26 o 
   7   3   0      452.73      421.07     31.45 o 
   9   3   0    13063.96    12904.82    120.08 o 
  11   3   0       36.48       28.44     17.86 o 
  13   3   0    62727.67    65293.34    463.83 o 
  15   3   0     7603.47     8414.56     82.86 o 
  17   3   0    13036.91    13121.71    118.48 o 
  19   3   0     8593.99     8518.92     96.22 o 
  21   3   0     2103.21     2068.56     43.86 o 
  23   3   0     6112.67     5886.30     80.14 o 
  25   3   0      649.02      588.05     28.00 o 
  27   3   0      412.93      533.50     47.38 o 
  29   3   0       14.59      -18.04     21.89 o 
  31   3   0        2.75        9.94     22.58 o 
  33   3   0      202.55      243.92     30.83 o 
   0   4   0    83927.99    89722.88    978.04 o 
   2   4   0     4897.30     5167.80     66.06 o 
   4   4   0    30168.92    31925.81    300.21 o 
   6   4   0    11825.05    11227.14    122.08 o 
   8   4   0     1272.31     1460.13     30.40 o 
  10   4   0      159.76      275.01     32.49 o 
  12   4   0       85.29      142.28     19.74 o 
  14   4   0       29.83       49.40     12.90 o 
  16   4   0      103.51       64.04     18.20 o 
  18   4   0     1161.50     1242.76     42.54 o 
  20   4   0     1500.43     1468.32     62.81 o 
  22   4   0      194.86      246.28     20.40 o 
  24   4   0       10.09      -15.55     15.55 o 
  26   4   0     2348.90     2557.28     62.59 o 
  28   4   0      432.14      415.23     31.89 o 
  30   4   0      765.35      817.61     44.00 o 
  32   4   0      515.56      550.70     37.72 o 
   1   5   0     1208.05     1451.90     42.71 o 
   3   5   0     2675.90     3646.95     56.59 o 
   5   5   0       50.31       72.19     12.28 o 
   7   5   0     2970.30     2813.15     53.98 o 
   9   5   0      380.94      343.71     40.40 o 
  11   5   0     1131.14     1133.42     54.43 o 
  13   5   0     9652.51     9916.42    106.35 o 
  15   5   0      852.08      743.03     49.80 o 
  17   5   0     3669.73     4015.88     70.15 o 
  19   5   0      952.89     1141.90     41.02 o 
  21   5   0      692.70      667.41     29.33 o 
  23   5   0       15.67      -16.27     16.27 o 
  25   5   0     1248.87     1199.08     45.89 o 
  27   5   0      127.92       62.01     22.01 o 
  29   5   0      115.22      115.71     24.92 o 
  31   5   0       77.46       81.66     26.56 o 
   0   6   0     1712.82     1836.04     51.20 o 
   2   6   0      991.86      999.10     28.05 o 
   4   6   0      752.33      713.23     28.89 o 
   6   6   0      457.82      474.72     25.74 o 
   8   6   0     1185.95     1209.42     40.04 o 
  10   6   0      719.48      719.71     35.54 o 
  12   6   0     3495.88     3395.81     69.98 o 
  14   6   0      527.08      533.29     34.92 o 
  16   6   0     6876.41     6515.80    141.72 o 
  18   6   0     2321.62     2163.17     52.57 o 
  20   6   0      661.63      693.55     40.75 o 
  22   6   0      450.50      433.20     35.52 o 
  24   6   0        5.20        0.43     23.92 o 
  26   6   0      396.43      452.21     58.31 o 
  28   6   0        1.48      -25.31     25.31 o 
  30   6   0       34.56       44.17     23.55 o 
   1   7   0    12114.55    12950.43    170.52 o 
   3   7   0     2226.71     2292.18     50.41 o 
   5   7   0     4194.34     4103.09     70.65 o 
   7   7   0      669.47      664.59     49.61 o 
   9   7   0     1829.31     1847.25     52.37 o 
  11   7   0      384.52      343.01     28.83 o 
  13   7   0     1715.55     1708.84     54.90 o 
  15   7   0     1992.65     1966.07     71.98 o 
  17   7   0     1572.31     1700.51     96.31 o 
  19   7   0       91.80       68.81     17.12 o 
  21   7   0      415.83      446.17     33.96 o 
  23   7   0      669.93      590.04     40.02 o 
  25   7   0      585.88      626.05     70.49 o 
  27   7   0      326.21      300.46     34.79 o 
  29   7   0      180.81      173.33     33.84 o 
   0   8   0     2037.61     2044.43     65.00 o 
   2   8   0       35.85       42.45     17.73 o 
   4   8   0     1558.44     1475.15     46.98 o 
   6   8   0      125.25      131.96     21.54 o 
   8   8   0     7010.11     6869.38    130.41 o 
  10   8   0      381.89      351.84     35.47 o 
  12   8   0     1901.24     1908.03     68.91 o 
  14   8   0     1401.03     1442.33     93.99 o 
  16   8   0     1329.74     1447.55     98.05 o 
  18   8   0     1564.07     1531.68    103.85 o 
  20   8   0        0.43        7.54     44.67 o 
  22   8   0     1289.89     1427.83    105.59 o 
  24   8   0      104.18      125.90     55.12 o 
  26   8   0        1.37       17.41     47.57 o 
   1   9   0     1884.01     2010.28     68.91 o 
   3   9   0      574.97      687.57     44.72 o 
   5   9   0     4173.47     4050.61     80.82 o 
   7   9   0       90.76       32.97     20.46 o 
   9   9   0     2275.37     2238.86     74.65 o 
  11   9   0       91.39       63.82     41.77 o 
  13   9   0      347.75      419.47     60.34 o 
  15   9   0      459.00      395.10     61.50 o 
  17   9   0      323.47      436.88     69.04 o 
  19   9   0      112.96      110.81     51.64 o 
  21   9   0      591.14      581.92     77.16 o 
  23   9   0      208.47      246.58     63.24 o 
   0  10   0      504.24      579.02     63.82 o 
   2  10   0        0.20       -6.31     26.03 o 
   4  10   0     2271.04     2303.54     79.79 o 
   6  10   0       56.00       40.10     37.42 o 
   8  10   0     1944.99     1842.08    107.33 o 
  10  10   0      353.57      378.28     59.76 o 
  12  10   0     1748.87     1894.87    113.72 o 
  14  10   0     1587.56     1586.22    105.01 o 
  16  10   0      770.32      919.01     91.09 o 
  18  10   0     1176.99     1131.35    100.37 o 
  20  10   0       23.17      -13.34     43.51 o 
   1  11   0     1023.07     1067.41     67.30 o 
   3  11   0      171.43       89.24     33.84 o 
   5  11   0     2170.61     2505.22    125.32 o 
   7  11   0      159.85      176.96     53.96 o 
   9  11   0      694.10      768.74     80.07 o 
  11  11   0        5.65       24.95     46.99 o 
  13  11   0       27.76       99.21     49.90 o 
  15  11   0       29.86        6.96     46.41 o 
  17  11   0      339.50      353.33     70.78 o 
   0  12   0       89.75       53.38     48.74 o 
   2  12   0       22.31      -21.47     44.67 o 
   4  12   0      924.40     1065.21     96.89 o 
   6  12   0       54.99       10.44     47.57 o 
   8  12   0      217.47      239.03     61.50 o 
  10  12   0      139.74       58.60     50.48 o 
 -35   1   1       19.36      -39.45     39.45 o 
 -33   1   1      246.50      305.73     41.84 o 
 -31   1   1      203.32      203.38     35.85 o 
 -29   1   1      218.29      173.19     32.81 o 
 -27   1   1      318.79      345.38     44.90 o 
 -25   1   1      180.83      220.09     23.07 o 
 -23   1   1       47.47       43.69     19.98 o 
 -21   1   1     2116.56     2086.90     62.30 o 
 -19   1   1      236.50      157.85     20.03 o 
 -17   1   1     3435.02     3731.55     52.77 o 
 -15   1   1     2759.04     2403.77     38.45 o 
 -13   1   1      619.52      515.93     25.88 o 
 -11   1   1     1062.33      989.24     21.13 o 
  -9   1   1     4621.50     5160.28     80.81 o 
  -7   1   1     5640.87     5253.11    120.10 o 
  -5   1   1    33584.74    34887.63    332.16 o 
  -3   1   1      413.27      351.90     14.28 o 
  -1   1   1     1699.51     1757.37     39.45 o 
   3   1   1    18227.92    19802.25    200.97 o 
   5   1   1    20091.19    20556.10    332.73 o 
   7   1   1    45427.16    49659.54    514.47 o 
   9   1   1       35.52       23.89      7.34 o 
  11   1   1     4626.17     4756.93     52.59 o 
  13   1   1     3988.29     4209.64     51.01 o 
  15   1   1    10339.36    10640.09    117.37 o 
  17   1   1      632.24      679.51     25.21 o 
  19   1   1       37.25       40.66     11.95 o 
  21   1   1      507.93      483.57     22.95 o 
  23   1   1     2458.47     2374.62     46.77 o 
  25   1   1     1006.08     1067.37     35.39 o 
  27   1   1        4.28      -14.09     14.09 o 
  29   1   1       22.84      -11.02     33.65 o 
  31   1   1      189.78      175.79     48.16 o 
  33   1   1      172.24      156.65     52.22 o 
 -34   2   1      407.56      354.35     78.03 o 
 -32   2   1      171.07      202.93     54.25 o 
 -30   2   1      307.71      297.42     30.31 o 
 -28   2   1      866.59      890.73     35.79 o 
 -26   2   1      909.87      931.47     34.22 o 
 -24   2   1     4118.55     3892.19     63.04 o 
 -22   2   1       26.08      -13.17     13.73 o 
 -20   2   1     2899.73     2614.68     43.22 o 
 -18   2   1       32.13       35.41     12.24 o 
 -16   2   1     4478.34     4130.38     56.40 o 
 -14   2   1     5296.93     5042.19     55.49 o 
 -12   2   1    53091.34    58149.53    548.82 o 
 -10   2   1     1364.86     1048.93     22.96 o 
  -8   2   1     3228.31     3404.15     41.59 o 
  -6   2   1      193.63      120.56     13.98 o 
  -4   2   1       64.99       64.10      9.50 o 
  -2   2   1    27873.31    28586.07    261.38 o 
   0   2   1    27117.67    29740.67    270.98 o 
   2   2   1   107544.32   113806.86   1021.71 o 
   4   2   1    12115.86    13085.19    134.31 o 
   6   2   1      276.23      209.02     16.52 o 
   8   2   1     3725.60     4282.95     45.38 o 
  10   2   1    10585.09     9600.41     83.03 o 
  12   2   1    15613.62    16841.51    134.89 o 
  14   2   1    13797.56    13498.40    115.39 o 
  16   2   1    20195.93    21213.01    170.65 o 
  18   2   1      846.84      785.97     47.73 o 
  20   2   1      993.61      899.88     31.91 o 
  22   2   1      410.90      394.66     22.17 o 
  24   2   1     3452.31     3409.32     58.30 o 
  26   2   1       76.57       50.52     19.25 o 
  28   2   1      630.68      588.09     44.26 o 
  30   2   1      235.67      208.43     29.71 o 
  32   2   1      604.76      588.22     47.81 o 
  34   2   1      131.33      121.23     33.53 o 
 -33   3   1     1009.33     1136.09     62.28 o 
 -31   3   1        1.82       16.33     22.72 o 
 -29   3   1     2661.77     2450.14     63.10 o 
 -27   3   1      295.89      341.10     34.25 o 
 -25   3   1     1645.94     1642.37     43.02 o 
 -23   3   1     4924.34     4857.52     71.91 o 
 -21   3   1     4688.30     4707.98     68.06 o 
 -19   3   1     3130.78     2981.98     46.41 o 
 -17   3   1     2303.35     2270.37     38.73 o 
 -15   3   1     2418.80     1884.90     32.82 o 
 -13   3   1     2486.82     2611.84     37.84 o 
 -11   3   1    50848.77    50672.52    578.74 o 
  -9   3   1     4706.08     4587.50     54.31 o 
  -7   3   1   108699.73   112250.50    889.67 o 
  -5   3   1     2798.21     2529.76     39.63 o 
  -3   3   1    62222.53    64617.49    578.04 o 
  -1   3   1    16212.38    16498.25    161.11 o 
   1   3   1     9306.83     9213.28    118.70 o 
   3   3   1    45220.04    46907.71    519.76 o 
   5   3   1    18836.25    18968.19    174.77 o 
   7   3   1    35927.52    37727.52    306.50 o 
   9   3   1    17472.66    17769.79    163.03 o 
  11   3   1    42473.04    43760.27    295.10 o 
  13   3   1     3504.69     3159.68     42.52 o 
  15   3   1    12454.03    11805.50    106.89 o 
  17   3   1      637.33      652.46     24.95 o 
  19   3   1     6108.91     5708.62     73.92 o 
  21   3   1      322.24      295.57     20.43 o 
  23   3   1     2195.96     2088.82     45.99 o 
  25   3   1      931.72      809.71     37.40 o 
  27   3   1     1065.77     1131.23     43.95 o 
  29   3   1      528.86      507.68     33.91 o 
  31   3   1       37.52        7.27     20.58 o 
  33   3   1      568.59      570.46     38.13 o 
 -34   4   1      222.32      284.29     64.98 o 
 -32   4   1      490.40      614.58     47.49 o 
 -30   4   1      521.25      568.29     36.58 o 
 -28   4   1     2987.38     2963.36     71.47 o 
 -26   4   1      193.23      156.10     24.05 o 
 -24   4   1     4380.52     4330.11     74.84 o 
 -22   4   1      495.08      454.15     24.60 o 
 -20   4   1    18392.00    18358.00    174.62 o 
 -18   4   1     1002.87     1084.12     28.91 o 
 -16   4   1    23722.69    23118.03    203.06 o 
 -14   4   1     1238.38     1070.74     27.99 o 
 -12   4   1    28366.92    29544.61    254.44 o 
 -10   4   1     7838.37     7183.08     77.61 o 
  -8   4   1     9547.98     9715.74    106.26 o 
  -6   4   1    14431.48    13426.36    142.80 o 
  -4   4   1     3260.28     3005.04     47.66 o 
  -2   4   1    41820.77    41512.19    383.43 o 
   0   4   1       15.06       -6.09      6.09 o 
   2   4   1    31766.32    31720.58    296.49 o 
   4   4   1     4660.72     5130.57     64.72 o 
   6   4   1    68865.77    69000.73    650.21 o 
   8   4   1     8313.69     9293.73     91.95 o 
  10   4   1    14697.08    14326.27    134.97 o 
  12   4   1    17425.29    17231.20    141.51 o 
  14   4   1     3457.56     3093.43     69.92 o 
  16   4   1    11718.96    11575.34    116.98 o 
  18   4   1      843.28      825.72     29.20 o 
  20   4   1     9232.16     9361.62    106.05 o 
  22   4   1      238.08      292.43     25.09 o 
  24   4   1     2448.80     2494.43     60.31 o 
  26   4   1       91.53      105.06     25.29 o 
  28   4   1     3128.80     3135.14     74.35 o 
  30   4   1      146.66       37.09     21.51 o 
  32   4   1      887.04     1046.42     48.55 o 
 -33   5   1      741.77      910.88     92.83 o 
 -31   5   1       17.08       53.40     23.36 o 
 -29   5   1     2221.64     2211.25     97.54 o 
 -27   5   1      316.33      427.88     32.48 o 
 -25   5   1     1927.35     1999.49     55.69 o 
 -23   5   1     1323.39     1417.26     40.51 o 
 -21   5   1     2327.46     2102.05     46.26 o 
 -19   5   1     1517.95     1389.54     58.94 o 
 -17   5   1      787.69      772.12     60.74 o 
 -15   5   1    16339.72    16118.25    157.81 o 
 -13   5   1     2476.47     2558.28     43.97 o 
 -11   5   1    29191.01    28482.92    244.89 o 
  -9   5   1        4.26        8.64     13.01 o 
  -7   5   1    18631.00    17160.41    181.63 o 
  -5   5   1     5454.40     5707.28     82.86 o 
  -3   5   1    42498.58    42870.44    401.40 o 
  -1   5   1    71838.41    78344.95    611.58 o 
   1   5   1    15095.82    14318.57    132.03 o 
   3   5   1    25569.76    25121.61    244.97 o 
   5   5   1    24601.32    25816.04    256.61 o 
   7   5   1    31803.69    30790.30    313.75 o 
   9   5   1     1348.98     1444.09     40.58 o 
  11   5   1    30319.81    30048.30    300.21 o 
  13   5   1     4732.97     4777.26     64.43 o 
  15   5   1    17147.04    17412.10    169.22 o 
  17   5   1      431.60      397.37     25.44 o 
  19   5   1     8891.15     8810.17    152.30 o 
  21   5   1     1783.13     1661.15     47.42 o 
  23   5   1      785.24      786.97     36.85 o 
  25   5   1     2272.52     2264.38     76.84 o 
  27   5   1      827.31     1029.67     44.62 o 
  29   5   1      528.26      576.50     36.88 o 
  31   5   1      132.47      188.69     38.87 o 
 -30   6   1      701.58      696.72     74.51 o 
 -28   6   1     1090.37     1307.82     61.86 o 
 -26   6   1      593.11      632.57     77.16 o 
 -24   6   1     2619.48     3010.59     81.82 o 
 -22   6   1      113.04      115.27     26.93 o 
 -20   6   1     4274.16     3998.86     73.96 o 
 -18   6   1        4.87        7.67     20.48 o 
 -16   6   1    12373.21    12305.17    144.07 o 
 -14   6   1     4891.33     5067.03     89.40 o 
 -12   6   1    10580.55    10438.70    139.88 o 
 -10   6   1    10618.79    10825.29    175.53 o 
  -8   6   1    12537.27    12478.12    146.39 o 
  -6   6   1    15556.74    14712.28    164.10 o 
  -4   6   1     7335.48     7684.36    100.24 o 
  -2   6   1     5448.95     4915.23     63.41 o 
   0   6   1      369.23      278.50     16.58 o 
   2   6   1    24839.34    24332.64    212.77 o 
   4   6   1       10.20       15.21     12.00 o 
   6   6   1    21084.19    20292.55    261.60 o 
   8   6   1     2478.43     2336.75     53.57 o 
  10   6   1     6941.63     6716.56    101.78 o 
  12   6   1     9240.29     9034.04    127.34 o 
  14   6   1     1100.09     1085.48     42.13 o 
  16   6   1    20607.48    20458.88    243.40 o 
  18   6   1      426.19      590.51     47.57 o 
  20   6   1     6846.53     6643.15    170.57 o 
  22   6   1     1183.77     1370.90     55.69 o 
  24   6   1     1397.28     1435.69     84.71 o 
  26   6   1       56.50       51.90     32.78 o 
  28   6   1      854.44      939.48     55.34 o 
  30   6   1        1.82       21.83     23.32 o 
 -29   7   1      701.66      774.76     53.67 o 
 -27   7   1      226.43      254.06     34.25 o 
 -25   7   1      365.35      420.77     45.83 o 
 -23   7   1      398.38      520.83     38.04 o 
 -21   7   1      330.16      363.70     28.35 o 
 -19   7   1     2436.65     2407.75    117.20 o 
 -17   7   1     3605.28     3478.09     97.01 o 
 -15   7   1     4196.95     4245.54    103.99 o 
 -13   7   1     1621.58     1445.25     59.86 o 
 -11   7   1     5887.97     6029.84    124.42 o 
  -9   7   1      167.57      111.11     28.65 o 
  -7   7   1    19956.53    19572.70    213.88 o 
  -5   7   1    11585.94    11913.57    144.88 o 
  -3   7   1    10501.43    10616.41    114.05 o 
  -1   7   1     2186.79     2111.51     42.96 o 
   1   7   1    11131.37    11348.39    119.07 o 
   3   7   1     8300.33     8079.99    110.37 o 
   5   7   1     2906.23     3100.81     62.94 o 
   7   7   1     9075.47     9397.33    153.17 o 
   9   7   1     5622.26     5206.12    104.55 o 
  11   7   1     6462.37     6086.42    100.75 o 
  13   7   1      335.85      368.42     51.64 o 
  15   7   1     3932.08     3774.08    139.24 o 
  17   7   1       27.27       29.01     37.13 o 
  19   7   1      607.25      742.08     33.86 o 
  21   7   1      399.06      443.87     48.16 o 
  23   7   1      788.96      961.68     87.61 o 
  25   7   1      837.96      794.05     47.23 o 
  27   7   1       22.01       72.86     29.69 o 
  29   7   1     1018.09     1053.03    100.95 o 
 -26   8   1      376.75      399.74     70.78 o 
 -24   8   1     1023.14     1126.71     96.31 o 
 -22   8   1        0.56       69.04     48.16 o 
 -20   8   1     1855.71     1890.81    111.39 o 
 -18   8   1     1085.89     1143.54     92.25 o 
 -16   8   1     3896.25     3950.45    152.59 o 
 -14   8   1      853.59      951.35     57.83 o 
 -12   8   1     4024.43     3941.15     99.45 o 
 -10   8   1      284.57      228.94     32.16 o 
  -8   8   1     3093.89     2917.25    112.27 o 
  -6   8   1     1214.69     1117.88     51.61 o 
  -4   8   1     1410.10     1286.73     44.62 o 
  -2   8   1     2317.28     2178.33     53.85 o 
   0   8   1      416.30      399.41     27.65 o 
   2   8   1     4767.59     4554.67     80.26 o 
   4   8   1      100.01       55.82     19.36 o 
   6   8   1     3231.14     3133.05     67.32 o 
   8   8   1      137.81      167.89     29.72 o 
  10   8   1     4299.21     4301.46    146.79 o 
  12   8   1     1106.93     1077.98     78.90 o 
  14   8   1      131.42      143.30     48.16 o 
  16   8   1     1189.91     1247.39     89.35 o 
  18   8   1      137.48       30.17     41.19 o 
  20   8   1     3164.23     3369.69    148.53 o 
  22   8   1       45.34       87.61     47.57 o 
  24   8   1      778.01     1016.48     96.31 o 
  26   8   1       52.42       81.23     52.80 o 
 -25   9   1       52.31       73.10     53.96 o 
 -23   9   1        0.75       41.77     51.06 o 
 -21   9   1       25.59      -15.08     41.19 o 
 -19   9   1       38.83       42.93     44.67 o 
 -17   9   1      112.04      152.01     51.64 o 
 -15   9   1       50.68       86.45     49.32 o 
 -13   9   1       56.40       69.62     45.25 o 
 -11   9   1     1506.03     1288.00     90.51 o 
  -9   9   1      256.26      324.48     81.81 o 
  -7   9   1     2158.57     2033.19     65.29 o 
  -5   9   1        5.35      -22.21     23.75 o 
  -3   9   1     4484.78     4264.90    101.70 o 
  -1   9   1      526.04      567.16     41.19 o 
   1   9   1     1084.55      988.74     80.94 o 
   3   9   1     1679.36     1590.74     52.02 o 
   5   9   1       55.06       48.20     20.81 o 
   7   9   1      261.50      217.99     27.01 o 
   9   9   1        0.22      -10.34     25.21 o 
  11   9   1       78.41        7.54     40.61 o 
  13   9   1       33.06       17.99     38.87 o 
  15   9   1     1065.21     1166.74     88.77 o 
  17   9   1       67.69      144.47     55.70 o 
  19   9   1     1246.43     1341.96    101.53 o 
  21   9   1       60.08       -9.28     43.51 o 
  23   9   1      116.21      111.39     56.86 o 
 -20  10   1       64.30      -16.83     50.48 o 
 -18  10   1      239.98      250.64     62.08 o 
 -16  10   1      542.47      474.59     69.62 o 
 -14  10   1      202.48      188.56     55.12 o 
 -12  10   1      103.56       72.52     44.09 o 
 -10  10   1       95.78      149.83     35.39 o 
  -8  10   1       24.08        0.25     26.99 o 
  -6  10   1     1150.14     1119.13     60.50 o 
  -4  10   1      203.39      253.57     36.51 o 
  -2  10   1       26.05       15.61     27.56 o 
   0  10   1       15.38      -24.04     24.04 o 
   2  10   1     1176.62      935.29     56.60 o 
   4  10   1        0.74      -14.94     27.56 o 
   6  10   1     1601.31     1405.78     95.15 o 
   8  10   1        5.16       48.05     28.97 o 
  10  10   1       18.84       28.17     29.54 o 
  12  10   1      352.39      334.88     44.50 o 
  14  10   1       50.93       48.74     48.74 o 
  16  10   1      307.85      264.56     60.92 o 
  18  10   1       64.70       27.27     50.48 o 
  20  10   1       88.72      128.80     56.28 o 
 -17  11   1       36.57       35.97     50.48 o 
 -15  11   1       55.03       77.74     48.16 o 
 -13  11   1       77.40        9.28     43.51 o 
 -11  11   1       33.72       87.61     50.48 o 
  -9  11   1      285.20      314.46     62.08 o 
  -7  11   1       51.19       57.40     33.42 o 
  -5  11   1      135.13      158.25     36.29 o 
  -3  11   1       76.06       33.94     31.59 o 
  -1  11   1      240.94      228.94     51.64 o 
   1  11   1      143.16      175.65     37.74 o 
   3  11   1       18.11       61.50     46.99 o 
   5  11   1      143.26      136.34     48.74 o 
   7  11   1        2.66       51.64     48.16 o 
   9  11   1       18.08      -37.13     37.13 o 
  11  11   1       35.61       99.21     51.64 o 
  13  11   1       58.90       19.15     44.67 o 
  15  11   1       62.71       58.11     37.09 o 
 -10  12   1       15.32      -11.02     45.83 o 
  -8  12   1        2.70       59.76     49.90 o 
  -6  12   1       45.55       52.22     49.32 o 
  -4  12   1        1.80       13.97     33.28 o 
  -2  12   1      179.60      271.83     44.30 o 
   0  12   1       26.06        0.00     49.90 o 
   2  12   1        0.50      -16.83     45.25 o 
   4  12   1      119.39      248.32     61.50 o 
   6  12   1       11.50       23.21     48.74 o 
   8  12   1        1.12       34.81     49.90 o 
 -36   0   2     1523.26     1482.94    108.49 o 
 -34   0   2      974.77     1249.71     98.05 o 
 -32   0   2       19.61      -23.21     38.87 o 
 -30   0   2      804.10      902.76     81.23 o 
 -28   0   2        7.79      -17.41     35.39 o 
 -26   0   2     3996.67     3898.82    137.50 o 
 -24   0   2     5520.52     5473.43    163.61 o 
 -22   0   2    16462.98    15639.59    214.33 o 
 -20   0   2     4290.16     4442.71     86.07 o 
 -18   0   2    28557.56    26022.08    436.01 o 
 -16   0   2     1942.22     2582.98     56.96 o 
 -14   0   2   124479.64   129346.19   1995.82 o 
 -12   0   2    62552.74    63340.71   1001.97 o 
 -10   0   2   137860.23   146111.69   2231.38 o 
  -4   0   2    12102.74    11811.91    200.74 o 
   0   0   2    67756.23    69275.14    826.46 o 
   6   0   2     1072.59     1180.09     35.97 o 
   8   0   2    39517.64    40294.55    435.45 o 
  10   0   2     8766.39     9045.22    115.92 o 
  12   0   2    97851.20   102537.78   1083.31 o 
  14   0   2     3470.85     3298.96     49.55 o 
  16   0   2    38851.59    38354.91    350.05 o 
  18   0   2    24804.99    24689.11    239.59 o 
  20   0   2     1928.03     1643.62     67.41 o 
  22   0   2    10568.46     9646.62    192.91 o 
  24   0   2      152.27      140.31     23.12 o 
  26   0   2     4135.50     4259.69    139.24 o 
  28   0   2     1543.55     1379.67     85.29 o 
 -35   1   2     1486.19     1746.35    127.64 o 
 -33   1   2      387.07      325.15     46.70 o 
 -31   1   2     4133.45     4457.36    116.31 o 
 -29   1   2      104.10       69.59     25.43 o 
 -27   1   2    10799.68    10504.17    143.65 o 
 -25   1   2       25.36       32.42     18.21 o 
 -23   1   2    17098.22    17059.31    194.06 o 
 -21   1   2    18344.58    17869.63    167.49 o 
 -19   1   2     9915.51    10004.34    105.05 o 
 -17   1   2    23332.81    22757.46    196.79 o 
 -15   1   2     2272.71     2586.82     62.47 o 
 -13   1   2    21945.19    20950.93    176.83 o 
 -11   1   2     3972.49     3960.79     47.38 o 
  -9   1   2    80291.13    79933.52    877.72 o 
  -7   1   2    49398.23    58030.69    640.80 o 
  -5   1   2    37557.25    39620.18    430.39 o 
  -3   1   2    27837.51    30975.47    630.92 o 
  -1   1   2   220498.47   230839.42   2989.39 o 
   1   1   2    14955.42    14660.25    152.15 o 
   3   1   2    82051.02    84646.41    816.99 o 
   5   1   2   212129.39   219010.88   4919.06 o 
   7   1   2     1571.85     1083.83     22.71 o 
   9   1   2    33894.06    34135.18    220.75 o 
  11   1   2     4991.64     7086.49     61.37 o 
  13   1   2    24184.73    23813.47    173.63 o 
  15   1   2     4577.21     5496.99     55.06 o 
  17   1   2    16528.32    16610.04    150.04 o 
  19   1   2       83.63      106.75     13.68 o 
  21   1   2    13446.21    13380.41    166.65 o 
  23   1   2      184.37      165.60     17.79 o 
  25   1   2    12951.44    12943.89    135.42 o 
  27   1   2     2837.32     2569.65     59.76 o 
  29   1   2     2085.33     2117.08    105.01 o 
 -34   2   2      672.88      702.39     52.65 o 
 -32   2   2       37.09        5.57     22.03 o 
 -30   2   2      496.14      568.21     36.70 o 
 -28   2   2       34.14       27.60     20.19 o 
 -26   2   2     1389.26     1310.47     39.37 o 
 -24   2   2     1939.61     1754.36     42.92 o 
 -22   2   2     7685.14     7662.70     92.47 o 
 -20   2   2     3615.91     3684.81     68.24 o 
 -18   2   2    21680.95    21069.46    251.37 o 
 -16   2   2     1202.65     1132.82     36.29 o 
 -14   2   2    37890.08    37267.58    275.09 o 
 -12   2   2     6178.89     5652.92     57.62 o 
 -10   2   2    59293.66    60917.82    560.16 o 
  -8   2   2   108937.79   111593.95    797.29 o 
  -6   2   2    22769.76    23860.53    196.74 o 
  -4   2   2   105795.42   107247.98    946.17 o 
  -2   2   2      425.18      520.01     15.07 o 
   0   2   2    78891.76    83518.38    908.56 o 
   2   2   2      195.50      232.07     20.89 o 
   4   2   2    89537.42    95191.57    859.13 o 
   6   2   2    11107.06    11766.50    123.64 o 
   8   2   2    64881.46    67710.19    489.37 o 
  10   2   2     3726.37     4208.47     45.42 o 
  12   2   2    76065.28    79690.45    556.26 o 
  14   2   2     8092.63     7797.59     76.19 o 
  16   2   2    11757.82    11225.80    110.39 o 
  18   2   2    13241.63    13412.31    129.60 o 
  20   2   2      775.21      633.89     26.08 o 
  22   2   2    11055.49    10872.03    116.50 o 
  24   2   2        7.25        5.59     16.31 o 
  26   2   2     1818.40     1790.63     50.63 o 
  28   2   2      297.96      245.27     31.21 o 
  30   2   2       87.58      110.11     23.45 o 
  32   2   2        4.01        4.90     21.23 o 
 -35   3   2      355.40      423.55     59.76 o 
 -33   3   2      617.92      662.06     67.30 o 
 -31   3   2     1095.37     1090.05     49.16 o 
 -29   3   2      352.58      260.91     24.84 o 
 -27   3   2     9812.82     9978.95    185.40 o 
 -25   3   2      576.80      643.79     29.53 o 
 -23   3   2     1122.81     1303.75     37.78 o 
 -21   3   2     5459.31     5441.84     74.71 o 
 -19   3   2      229.48      235.54     23.61 o 
 -17   3   2     7099.73     7190.97     76.25 o 
 -15   3   2      577.66      632.53     33.00 o 
 -13   3   2    16368.89    16709.80    136.99 o 
 -11   3   2    13432.25    14735.90    136.76 o 
  -9   3   2    24746.78    25915.83    219.01 o 
  -7   3   2    16344.54    17944.88    155.07 o 
  -5   3   2    26088.00    26252.99    249.76 o 
  -3   3   2      374.57      306.27     17.22 o 
  -1   3   2    60952.55    64627.27    578.69 o 
   1   3   2     2395.80     2157.07     34.86 o 
   3   3   2     6269.68     6066.03     71.71 o 
   5   3   2    35174.46    35228.19    285.04 o 
   7   3   2      112.00       49.97      9.88 o 
   9   3   2    32972.47    33567.25    256.84 o 
  11   3   2        5.29       15.62      7.65 o 
  13   3   2    19016.71    19796.71    165.44 o 
  15   3   2       63.17       65.38     11.81 o 
  17   3   2     2957.65     3047.05     48.91 o 
  19   3   2        5.63       -8.60     12.00 o 
  21   3   2     1133.67     1177.97     39.58 o 
  23   3   2       37.17        5.50     16.24 o 
  25   3   2     1618.37     1758.39     50.69 o 
  27   3   2      282.99      229.68     25.97 o 
  29   3   2     1593.89     1639.98     75.85 o 
  31   3   2     1680.07     1813.43     81.18 o 
  33   3   2        3.29       15.92     26.86 o 
 -34   4   2      223.70      250.23     54.54 o 
 -32   4   2       58.24       10.33     40.78 o 
 -30   4   2       78.38       96.47     24.32 o 
 -28   4   2       39.96       16.05     18.22 o 
 -26   4   2        5.24       34.85     17.07 o 
 -24   4   2      405.17      434.46     36.85 o 
 -22   4   2      792.00      942.38     33.77 o 
 -20   4   2     5230.67     5143.45     73.05 o 
 -18   4   2     4627.53     4579.71     73.61 o 
 -16   4   2      625.35      592.22     32.12 o 
 -14   4   2    16217.29    16951.69    154.18 o 
 -12   4   2     1365.51     1314.06     29.26 o 
 -10   4   2     1776.42     1784.07     31.64 o 
  -8   4   2    24778.99    26599.54    433.22 o 
  -6   4   2       33.65      139.46     21.79 o 
  -4   4   2       91.64       47.07     10.78 o 
  -2   4   2        6.11       60.64     10.20 o 
   0   4   2     3403.06     3462.64     42.82 o 
   2   4   2     2273.62     2945.17     46.91 o 
   4   4   2    30668.69    32621.88    375.85 o 
   6   4   2       25.10       41.13     20.25 o 
   8   4   2    11827.74    12190.56    115.48 o 
  10   4   2     7362.99     8456.09     89.57 o 
  12   4   2     4768.81     5030.50     57.18 o 
  14   4   2       46.31       85.70     14.05 o 
  16   4   2      358.98      413.06     20.22 o 
  18   4   2     7802.08     7998.43    107.01 o 
  20   4   2       16.28       23.93     16.02 o 
  22   4   2     4715.37     4944.46     84.11 o 
  24   4   2      185.06      140.11     22.83 o 
  26   4   2      197.00      288.18     27.87 o 
  28   4   2      687.12      687.50     38.37 o 
  30   4   2        1.07      -25.45     29.38 o 
  32   4   2        1.11       -7.31     20.98 o 
 -33   5   2      180.72      234.53     37.78 o 
 -31   5   2      382.60      475.10     35.97 o 
 -29   5   2       74.77       38.29     22.30 o 
 -27   5   2      837.13      887.58     67.53 o 
 -25   5   2      441.12      381.91     26.40 o 
 -23   5   2     1669.34     1783.80     45.34 o 
 -21   5   2      230.71      225.80     24.28 o 
 -19   5   2     1840.15     1749.56     48.17 o 
 -17   5   2      308.76      315.30     23.86 o 
 -15   5   2     1763.23     1694.33     68.17 o 
 -13   5   2       41.48       88.03     12.74 o 
 -11   5   2      264.57      270.67     33.83 o 
  -9   5   2      315.50      270.14     29.88 o 
  -7   5   2     4078.12     3749.85     61.62 o 
  -5   5   2      393.55      368.27     21.91 o 
  -3   5   2     1826.14     2060.10     42.84 o 
  -1   5   2    21472.55    24667.94    210.16 o 
   1   5   2       23.92       -4.69     10.62 o 
   3   5   2     6957.16     7698.94     91.05 o 
   5   5   2     2708.59     2546.82     58.07 o 
   7   5   2     3490.01     4187.24     68.49 o 
   9   5   2     4453.37     4387.47     87.49 o 
  11   5   2     7000.28     6942.41     90.89 o 
  13   5   2      205.63      192.87     16.05 o 
  15   5   2     1826.45     1705.46     39.42 o 
  17   5   2      174.86      201.90     25.10 o 
  19   5   2      982.19      943.94     45.39 o 
  21   5   2       95.69       75.16     19.01 o 
  23   5   2      315.45      311.48     26.70 o 
  25   5   2     1476.58     1595.89     51.83 o 
  27   5   2      162.93      191.95     26.37 o 
  29   5   2       20.02       34.69     21.55 o 
  31   5   2      207.75      232.92     29.88 o 
 -30   6   2        7.42       -0.94     49.03 o 
 -28   6   2      157.18      141.45     49.32 o 
 -26   6   2      760.85      761.44     48.93 o 
 -24   6   2      122.04      106.66     41.48 o 
 -22   6   2      204.59      187.24     23.73 o 
 -20   6   2       28.61       43.43     18.69 o 
 -18   6   2     2255.04     2051.69     49.57 o 
 -16   6   2      828.84      573.93     45.23 o 
 -14   6   2     2859.75     2955.65     80.74 o 
 -12   6   2      227.33      230.94     23.55 o 
 -10   6   2      242.41      230.54     27.26 o 
  -8   6   2     1525.68     1565.54     42.70 o 
  -6   6   2     1311.59     1559.94     98.97 o 
  -4   6   2     1509.68     1727.01     61.86 o 
  -2   6   2     6055.59     6491.99     76.49 o 
   0   6   2     4037.17     4271.19     57.74 o 
   2   6   2     2746.45     2889.84     54.91 o 
   4   6   2     5260.31     5187.78     78.97 o 
   6   6   2     4346.76     4420.78     86.65 o 
   8   6   2      266.61      373.84     25.49 o 
  10   6   2     2658.42     2511.84     58.50 o 
  12   6   2     3458.88     3573.05     72.83 o 
  14   6   2     2742.06     2663.98    102.75 o 
  16   6   2      158.15      139.53     22.02 o 
  18   6   2     1003.75     1058.46     44.36 o 
  20   6   2     4345.40     3935.29     93.41 o 
  22   6   2       53.64       34.46     24.52 o 
  24   6   2      275.08      228.80     32.45 o 
  26   6   2       21.67       13.30     29.59 o 
  28   6   2      192.02      209.04     36.37 o 
  30   6   2      278.08      268.38     38.87 o 
 -29   7   2      146.03      147.68     31.73 o 
 -27   7   2       93.26       88.53     38.00 o 
 -25   7   2       11.21        0.04     28.43 o 
 -23   7   2      579.02      470.70     33.51 o 
 -21   7   2      838.07      792.83     34.01 o 
 -19   7   2     2438.65     2400.88    114.01 o 
 -17   7   2      896.07      823.92     52.57 o 
 -15   7   2      540.35      588.52     44.71 o 
 -13   7   2     8201.82     8584.43    154.05 o 
 -11   7   2       44.27       19.08     35.10 o 
  -9   7   2      957.71      871.84     36.74 o 
  -7   7   2      671.42      732.02     34.60 o 
  -5   7   2     1264.95     1287.95     51.95 o 
  -3   7   2     2104.28     2194.70     43.79 o 
  -1   7   2        5.21       22.24     12.67 o 
   1   7   2      579.42      702.86     32.99 o 
   3   7   2      933.65      908.15     58.43 o 
   5   7   2      460.96      395.89     29.22 o 
   7   7   2     2408.56     2313.24     57.14 o 
   9   7   2      614.02      592.44     39.73 o 
  11   7   2      206.00      101.53     40.03 o 
  13   7   2     2034.14     1851.94     95.15 o 
  15   7   2     1045.60     1070.43     79.48 o 
  17   7   2     1262.72     1334.42     91.67 o 
  19   7   2       58.38       43.68     17.84 o 
  21   7   2     1747.93     1658.87     54.62 o 
  23   7   2     1199.32     1114.32     51.06 o 
  25   7   2       64.54      100.07     27.66 o 
  27   7   2      278.46      265.71     57.73 o 
 -28   8   2      165.31      254.12     66.72 o 
 -26   8   2      528.30      632.98     80.65 o 
 -24   8   2        5.38       -1.74     45.25 o 
 -22   8   2     1718.91     1594.34    109.65 o 
 -20   8   2     1290.31     1176.03     91.09 o 
 -18   8   2     2200.06     2320.35     96.31 o 
 -16   8   2        1.02       32.66     29.12 o 
 -14   8   2      208.81      249.09     36.48 o 
 -12   8   2      810.76      800.80     50.19 o 
 -10   8   2      100.13      113.97     28.72 o 
  -8   8   2       76.30       24.08     33.07 o 
  -6   8   2     3851.72     3937.33     75.79 o 
  -4   8   2     6108.30     6301.78     99.04 o 
  -2   8   2     5382.80     5587.39     91.31 o 
   0   8   2     4124.87     3915.14    125.24 o 
   2   8   2        9.07        5.38     17.29 o 
   4   8   2     6003.07     5808.48    123.01 o 
   6   8   2      989.00      927.36     40.84 o 
   8   8   2     8199.16     7793.58    205.96 o 
  10   8   2     2356.01     2180.32    107.91 o 
  12   8   2      465.05      396.84     57.44 o 
  14   8   2        6.67       50.48     38.87 o 
  16   8   2      671.12      683.45     72.52 o 
  18   8   2       58.70       60.92     46.41 o 
  20   8   2      740.97      718.26     78.32 o 
  22   8   2       56.56       46.99     49.32 o 
  24   8   2      829.65      883.62     91.67 o 
  26   8   2      105.58       78.32     56.86 o 
 -25   9   2       10.18        6.38     49.90 o 
 -23   9   2      430.39      422.37     75.42 o 
 -21   9   2      130.99      174.63     61.50 o 
 -19   9   2      861.48     1035.62     95.15 o 
 -17   9   2     1501.76     1788.70    111.39 o 
 -15   9   2     2120.89     1966.72     78.28 o 
 -13   9   2     2229.24     2356.30     82.45 o 
 -11   9   2      129.60       76.58     41.77 o 
  -9   9   2     2902.77     3042.93     89.22 o 
  -7   9   2     1306.11     1335.17     60.92 o 
  -5   9   2     3980.25     3676.15     94.92 o 
  -3   9   2      678.64      749.01     47.37 o 
  -1   9   2     2872.01     2562.38     62.92 o 
   1   9   2      283.70      298.55     27.63 o 
   3   9   2     1546.20     1593.82     70.14 o 
   5   9   2      215.06      230.13     27.44 o 
   7   9   2     1377.26     1480.37     64.91 o 
   9   9   2      423.43      464.10     52.51 o 
  11   9   2     1205.74     1290.32     88.77 o 
  13   9   2     1357.93     1285.10     91.67 o 
  15   9   2      193.42      189.14     53.96 o 
  17   9   2     1395.86     1408.68     99.79 o 
  19   9   2      234.10      188.56     55.70 o 
  21   9   2      515.99      433.40     71.36 o 
  23   9   2      317.27      371.90     72.52 o 
 -22  10   2      194.09      116.62     57.44 o 
 -20  10   2        0.46      -13.92     42.35 o 
 -18  10   2      198.24      294.73     66.14 o 
 -16  10   2      564.75      699.12     77.74 o 
 -14  10   2       73.16      107.91     51.06 o 
 -12  10   2      638.71      732.22     55.70 o 
 -10  10   2     1488.20     1428.96     67.49 o 
  -8  10   2      198.21      279.87     39.57 o 
  -6  10   2     1909.56     1777.43     70.56 o 
  -4  10   2     1352.63     1345.08     63.53 o 
  -2  10   2     1134.83     1190.07     61.94 o 
   0  10   2     3088.65     3246.81    172.02 o 
   2  10   2      213.00      207.70     35.40 o 
   4  10   2     2777.22     2769.21    123.58 o 
   6  10   2      525.70      579.80     47.92 o 
   8  10   2     2637.76     2407.61     85.93 o 
  10  10   2      712.52      696.75     53.54 o 
  12  10   2      539.35      476.64     48.60 o 
  14  10   2      343.76      429.33     70.20 o 
  16  10   2      177.33      255.86     61.50 o 
  18  10   2       57.47      113.72     53.38 o 
  20  10   2      424.98      638.20     85.87 o 
 -17  11   2      425.28      503.02     77.74 o 
 -15  11   2      753.03      776.28     85.87 o 
 -13  11   2      679.39      774.54     82.97 o 
 -11  11   2      219.46      153.75     53.96 o 
  -9  11   2      437.96      483.16     48.60 o 
  -7  11   2      422.28      468.60     46.84 o 
  -5  11   2     1129.89      965.09     91.09 o 
  -3  11   2      499.48      565.63     49.92 o 
  -1  11   2      475.72      478.10     46.91 o 
   1  11   2      165.84      179.28     54.54 o 
   3  11   2      652.31      511.14     70.20 o 
   5  11   2        3.81       31.33     46.99 o 
   7  11   2      468.87      418.89     64.98 o 
   9  11   2      133.38      225.69     58.02 o 
  11  11   2      118.78      210.03     60.34 o 
  13  11   2      534.84      547.94     55.63 o 
  15  11   2        2.25      -31.25     32.29 o 
 -10  12   2       80.38      118.36     55.12 o 
  -8  12   2       40.94        9.86     48.74 o 
  -6  12   2      642.65      686.57     57.43 o 
  -4  12   2       20.15       55.39     35.68 o 
  -2  12   2      334.55      311.56     67.30 o 
   0  12   2      715.68      827.34     87.61 o 
   2  12   2        0.29      -11.02     45.83 o 
   4  12   2     1012.20     1227.08    102.11 o 
   6  12   2      657.27      592.37     77.16 o 
   8  12   2     1178.64     1154.56     98.05 o 
 -35   1   3       41.24       92.75     36.29 o 
 -33   1   3      137.52      219.19     40.46 o 
 -31   1   3      460.97      428.18     44.72 o 
 -29   1   3      700.40      735.20     39.25 o 
 -27   1   3      300.04      322.92     55.74 o 
 -25   1   3      539.95      580.93     32.53 o 
 -23   1   3      171.91      198.59     23.70 o 
 -21   1   3     4877.85     4557.56     77.51 o 
 -19   1   3     6101.91     5940.15     87.78 o 
 -17   1   3      270.77      188.57     14.90 o 
 -15   1   3      269.82      185.21     17.29 o 
 -13   1   3     8772.62     9711.74     94.67 o 
 -11   1   3    34457.24    35490.85    434.45 o 
  -9   1   3     2155.20     2728.01     80.65 o 
  -7   1   3    40067.57    42485.00    478.94 o 
  -5   1   3    50971.99    57459.20    633.00 o 
  -3   1   3     2833.08     3341.83     78.03 o 
  -1   1   3       40.43       88.74     14.50 o 
   1   1   3      288.80      382.05     12.54 o 
   3   1   3    34333.39    36560.68    362.87 o 
   5   1   3     9408.76    10567.33    108.49 o 
   7   1   3       41.96       33.54      4.34 o 
   9   1   3    17249.26    18002.07    123.63 o 
  11   1   3      465.68      398.71     16.00 o 
  13   1   3      712.32      894.06     18.42 o 
  15   1   3     1942.12     1893.98     29.18 o 
  17   1   3       55.47      105.44     12.49 o 
  19   1   3     2986.99     2817.32     64.15 o 
  21   1   3       85.75       99.99     18.73 o 
  23   1   3      223.89      229.11     18.88 o 
  25   1   3      204.37      151.00     31.55 o 
  27   1   3        4.60       -5.52     18.20 o 
  29   1   3      109.94       60.92     35.39 o 
 -36   2   3        0.07       36.55     48.16 o 
 -34   2   3      221.33      260.00     32.70 o 
 -32   2   3      103.18      123.62     26.44 o 
 -30   2   3      982.14      927.13     47.59 o 
 -28   2   3     3784.42     3673.17     78.97 o 
 -26   2   3        3.60       25.52     19.35 o 
 -24   2   3     4022.60     4041.33     65.47 o 
 -22   2   3     4593.35     4571.23     68.02 o 
 -20   2   3     4414.91     4048.80     76.21 o 
 -18   2   3      109.92      140.63     22.14 o 
 -16   2   3     4323.80     3759.56     48.04 o 
 -14   2   3     2583.95     3054.60     40.56 o 
 -12   2   3    19859.73    20248.91    203.06 o 
 -10   2   3    17781.28    18053.44    159.05 o 
  -8   2   3    55428.61    60383.29    536.13 o 
  -6   2   3    22315.27    22387.55    167.38 o 
  -4   2   3     1436.94     1691.45     46.27 o 
  -2   2   3    31099.42    32540.21    298.61 o 
   0   2   3    42949.06    48934.30    541.72 o 
   2   2   3     1792.36     1641.24     38.06 o 
   4   2   3    12130.10    13391.37    122.83 o 
   6   2   3     6272.37     5961.24     82.98 o 
   8   2   3      154.23      211.41     10.80 o 
  10   2   3     3766.76     3293.03     39.01 o 
  12   2   3     3935.23     4290.87     48.92 o 
  14   2   3    11086.77    11192.64    100.01 o 
  16   2   3     3333.68     3579.09     59.24 o 
  18   2   3     1140.08      907.13     32.41 o 
  20   2   3     2051.86     1847.87     39.50 o 
  22   2   3        3.17        7.66     15.64 o 
  24   2   3     1239.27     1094.99     82.37 o 
  26   2   3      364.30      320.96     26.99 o 
  28   2   3     1761.24     1863.54     54.46 o 
  30   2   3        5.67       20.38     20.13 o 
  32   2   3      525.24      471.67     41.34 o 
 -35   3   3        0.65       30.04     30.31 o 
 -33   3   3      639.79      650.25     42.04 o 
 -31   3   3      168.99      131.57     45.37 o 
 -29   3   3     1279.16     1309.46     43.13 o 
 -27   3   3      389.61      391.77     33.83 o 
 -25   3   3     3658.08     3502.02     63.06 o 
 -23   3   3      420.75      417.18     24.22 o 
 -21   3   3     3149.71     3181.40     55.70 o 
 -19   3   3    10607.21    10166.46    128.04 o 
 -17   3   3     4644.48     4583.70     64.83 o 
 -15   3   3    15841.99    15621.66    132.07 o 
 -13   3   3     7251.08     7393.50     79.75 o 
 -11   3   3    21182.74    19608.50    411.45 o 
  -9   3   3     3742.03     4562.86     53.77 o 
  -7   3   3    55563.37    56831.26    440.63 o 
  -5   3   3       91.31       81.86     10.04 o 
  -3   3   3    42642.02    43050.24    394.54 o 
  -1   3   3    15597.31    16690.71    165.17 o 
   1   3   3    55563.34    59422.23    534.87 o 
   3   3   3     7074.44     6899.21     71.53 o 
   5   3   3    22574.44    22870.71    529.09 o 
   7   3   3    23587.83    24618.54    243.60 o 
   9   3   3    17120.29    17502.42    144.82 o 
  11   3   3    10683.04    10182.47    102.97 o 
  13   3   3     4915.27     4841.18     55.46 o 
  15   3   3    23215.16    23244.08    247.31 o 
  17   3   3      122.29      137.34     14.32 o 
  19   3   3     5776.14     5613.03     85.39 o 
  21   3   3      578.75      553.58     29.57 o 
  23   3   3     3271.55     3130.06     65.43 o 
  25   3   3        7.45        3.54     20.50 o 
  27   3   3     1573.59     1543.36     53.32 o 
  29   3   3       17.85       -4.50     18.77 o 
  31   3   3      429.91      449.22     39.62 o 
 -34   4   3     1084.80     1261.17     66.08 o 
 -32   4   3      163.43      233.58     29.78 o 
 -30   4   3     1931.38     1822.72     51.01 o 
 -28   4   3      302.66      379.41     27.78 o 
 -26   4   3     1247.11     1187.01     39.83 o 
 -24   4   3     8536.36     8486.93    106.12 o 
 -22   4   3      180.37      197.90     19.90 o 
 -20   4   3    12657.03    12452.94    130.66 o 
 -18   4   3      918.85      926.38     44.13 o 
 -16   4   3    15535.14    15119.59    144.28 o 
 -14   4   3        2.06       -5.69     10.67 o 
 -12   4   3    13874.56    13224.04    128.07 o 
 -10   4   3     5859.62     5935.95     68.92 o 
  -8   4   3    48781.54    50457.48    469.51 o 
  -6   4   3     7486.97     6573.37    128.02 o 
  -4   4   3    89363.04    96959.38    865.66 o 
  -2   4   3    33555.43    32607.15    308.98 o 
   0   4   3       20.01       53.24      9.99 o 
   2   4   3    29362.32    29108.95    278.89 o 
   4   4   3        3.16        0.84      8.92 o 
   6   4   3    32272.13    32688.73    269.79 o 
   8   4   3     1598.58     1880.02     32.59 o 
  10   4   3    21041.44    20861.06    217.98 o 
  12   4   3      720.48      720.60     25.37 o 
  14   4   3    12668.35    12828.55    150.19 o 
  16   4   3     4094.37     4234.81     69.91 o 
  18   4   3     6385.87     6232.96    110.10 o 
  20   4   3     2328.60     2378.42     55.57 o 
  22   4   3      665.94      688.92     47.10 o 
  24   4   3     5064.30     5050.85    136.15 o 
  26   4   3       21.46       23.90     19.07 o 
  28   4   3     1630.62     1622.43    101.80 o 
  30   4   3        0.01       17.98     20.02 o 
  32   4   3      871.40      788.47     82.39 o 
 -33   5   3      293.38      419.86     36.47 o 
 -31   5   3      112.21      136.64     25.88 o 
 -29   5   3     1824.20     1791.45     57.23 o 
 -27   5   3      401.15      447.63     28.47 o 
 -25   5   3     5688.26     5750.63     85.82 o 
 -23   5   3      155.89      252.65     22.04 o 
 -21   5   3     3466.13     3391.92     82.42 o 
 -19   5   3      705.78      668.30     32.30 o 
 -17   5   3     8826.74     8152.70    110.70 o 
 -15   5   3    18410.42    17904.29    192.73 o 
 -13   5   3     5027.89     4964.69     63.66 o 
 -11   5   3    52836.51    51500.14   1105.68 o 
  -9   5   3     2665.15     3018.46     57.27 o 
  -7   5   3    34432.29    33631.61    327.47 o 
  -5   5   3     1939.07     2209.71     45.54 o 
  -3   5   3    31161.71    30448.54    296.61 o 
  -1   5   3     7249.48     8259.38    102.00 o 
   1   5   3    25602.51    25722.47    217.59 o 
   3   5   3      213.84      325.47     22.29 o 
   5   5   3    42462.92    42236.89    417.17 o 
   7   5   3    13483.64    13181.04    154.69 o 
   9   5   3     9159.59     9072.61    107.30 o 
  11   5   3    16304.41    15529.87    202.02 o 
  13   5   3       63.66       83.41     20.75 o 
  15   5   3    18121.80    17476.99    293.57 o 
  17   5   3        1.57        5.36     17.80 o 
  19   5   3     7489.92     7196.01    126.87 o 
  21   5   3       47.64       61.04     19.17 o 
  23   5   3     1817.17     1863.57     53.11 o 
  25   5   3       10.20        2.19     19.14 o 
  27   5   3      476.48      498.23     34.45 o 
  29   5   3      219.00      190.66     28.03 o 
  31   5   3      283.62      485.61     73.10 o 
 -32   6   3      162.44      267.39     32.27 o 
 -30   6   3     1259.19     1329.74     65.32 o 
 -28   6   3     1984.63     2139.06     76.38 o 
 -26   6   3      547.95      571.36     36.29 o 
 -24   6   3     4129.21     4476.17    144.94 o 
 -22   6   3      888.14      790.91     42.83 o 
 -20   6   3     5378.56     5252.74     87.16 o 
 -18   6   3     1091.94      984.11     44.75 o 
 -16   6   3     6749.92     6477.90     89.27 o 
 -14   6   3     1601.45     1559.81     80.65 o 
 -12   6   3    16663.18    16206.94    214.52 o 
 -10   6   3     2789.90     2884.67     59.28 o 
  -8   6   3    17801.42    17715.98    195.95 o 
  -6   6   3    14502.19    14837.95    168.34 o 
  -4   6   3     9143.77     9436.09    118.96 o 
  -2   6   3    16850.06    16578.32    154.61 o 
   0   6   3     5360.13     5239.72     78.44 o 
   2   6   3    14720.68    13722.22    185.38 o 
   4   6   3      412.17      507.98     25.76 o 
   6   6   3    17747.36    17843.75    203.34 o 
   8   6   3       41.88       25.67     20.64 o 
  10   6   3    17528.41    16959.74    278.49 o 
  12   6   3       16.75       14.50     31.91 o 
  14   6   3     3802.17     3795.47     79.77 o 
  16   6   3      559.75      574.20     33.79 o 
  18   6   3      372.20      450.91     52.51 o 
  20   6   3     4744.17     4731.65     99.23 o 
  22   6   3       12.83       25.58     24.64 o 
  24   6   3     3350.26     3401.90     90.19 o 
  26   6   3      101.58      103.17     29.49 o 
  28   6   3     1209.52     1239.01     61.98 o 
 -29   7   3      493.80      529.91     42.71 o 
 -27   7   3      231.45      207.13     31.33 o 
 -25   7   3     1306.65     1345.69     67.30 o 
 -23   7   3        8.53       -2.82     17.91 o 
 -21   7   3     2205.34     2313.50     52.56 o 
 -19   7   3     2078.01     2208.80     81.34 o 
 -17   7   3      679.56      736.65     50.44 o 
 -15   7   3     5992.40     6221.83    129.18 o 
 -13   7   3     1913.77     1863.51     68.69 o 
 -11   7   3     6523.01     6610.59    178.70 o 
  -9   7   3     1348.90     1157.68     41.08 o 
  -7   7   3    12487.69    12097.93    150.37 o 
  -5   7   3      155.38      220.89     22.34 o 
  -3   7   3     8874.25     8572.93     98.34 o 
  -1   7   3      343.41      362.54     25.39 o 
   1   7   3    13661.68    13843.19    162.91 o 
   3   7   3     4910.39     4715.78     79.40 o 
   5   7   3     1655.94     1741.41     46.89 o 
   7   7   3     2940.65     2964.49     89.06 o 
   9   7   3     4549.52     4654.79    146.79 o 
  11   7   3    15217.26    14848.58    319.10 o 
  13   7   3      814.79      869.11     72.52 o 
  15   7   3     7329.76     6862.96    196.68 o 
  17   7   3       30.19       30.75     38.29 o 
  19   7   3     3864.87     3847.03     78.29 o 
  21   7   3       26.79       -6.82     20.42 o 
  23   7   3      314.37      399.24     46.12 o 
  25   7   3       67.48       39.04     60.63 o 
  27   7   3       65.22      110.70     32.05 o 
 -28   8   3      335.16      464.15     78.32 o 
 -26   8   3      317.44      294.15     64.40 o 
 -24   8   3      609.59      641.68     77.74 o 
 -22   8   3      343.90      283.13     64.40 o 
 -20   8   3      369.77      482.46     48.81 o 
 -18   8   3      596.01      455.92     46.86 o 
 -16   8   3     1213.86     1226.57     62.67 o 
 -14   8   3       37.30       66.73     30.10 o 
 -12   8   3      899.59      900.68     54.30 o 
 -10   8   3        5.76       -8.75     20.62 o 
  -8   8   3     3737.69     3922.84     77.45 o 
  -6   8   3     4023.07     4168.58     79.25 o 
  -4   8   3     2215.24     2186.15     56.97 o 
  -2   8   3     5216.74     5242.33     89.06 o 
   0   8   3      617.07      520.57     30.77 o 
   2   8   3     4146.40     3881.90    106.92 o 
   4   8   3      660.08      644.60     35.05 o 
   6   8   3     5266.03     4979.40    112.80 o 
   8   8   3      767.42      605.99     46.12 o 
  10   8   3     4124.26     3966.12    145.05 o 
  12   8   3       37.55       12.18     35.97 o 
  14   8   3     2257.64     2364.82    117.20 o 
  16   8   3       15.81       31.91     38.87 o 
  18   8   3       81.91      259.34     58.02 o 
  20   8   3      758.34      728.13     77.74 o 
  22   8   3      161.83      234.97     59.18 o 
  24   8   3      814.02      688.09     81.81 o 
 -25   9   3      404.07      460.08     78.32 o 
 -23   9   3       41.23      117.20     55.70 o 
 -21   9   3      461.41      681.13     80.65 o 
 -19   9   3      134.66      123.58     51.64 o 
 -17   9   3      965.83      950.03     61.39 o 
 -15   9   3      965.25      955.27     62.32 o 
 -13   9   3       37.12       -4.23     28.92 o 
 -11   9   3     1356.10     1340.13     63.59 o 
  -9   9   3       29.97       39.39     28.30 o 
  -7   9   3      352.12      308.73     44.38 o 
  -5   9   3       43.25       51.17     27.28 o 
  -3   9   3      612.43      578.55     34.39 o 
  -1   9   3      134.07      131.50     23.69 o 
   1   9   3     1691.93     1498.20     51.04 o 
   3   9   3       57.52       46.92     27.56 o 
   5   9   3     1805.09     1633.78     67.44 o 
   7   9   3     1718.39     1638.54    174.63 o 
   9   9   3       54.69       57.21     36.84 o 
  11   9   3      615.68      534.31     71.07 o 
  13   9   3       94.94      163.61     50.48 o 
  15   9   3      492.11      491.41     67.88 o 
  17   9   3      184.01      109.65     49.32 o 
  19   9   3      159.89      187.40     58.02 o 
  21   9   3       62.79       11.60     46.41 o 
  23   9   3       25.86      -35.97     35.97 o 
 -22  10   3       12.23       13.34     49.90 o 
 -20  10   3       11.85       36.55     45.83 o 
 -18  10   3      119.08       71.36     51.06 o 
 -16  10   3      149.90      187.40     55.70 o 
 -14  10   3        8.09        8.03     31.05 o 
 -12  10   3      439.08      397.01     46.99 o 
 -10  10   3       37.26      -21.79     28.30 o 
  -8  10   3      114.45       62.06     31.39 o 
  -6  10   3       55.23       47.32     31.33 o 
  -4  10   3      664.15      571.42     46.72 o 
  -2  10   3       48.30       39.93     29.90 o 
   0  10   3      119.84      135.18     48.74 o 
   2  10   3      964.43     1029.87     60.70 o 
   4  10   3      185.93      202.41     36.90 o 
   6  10   3      271.65      190.20     37.40 o 
   8  10   3      178.41      172.30     35.17 o 
  10  10   3        0.65        4.35     27.08 o 
  12  10   3       57.25       75.83     61.79 o 
  14  10   3        4.70      -14.43     29.12 o 
  16  10   3       59.93       12.76     47.57 o 
  18  10   3       22.93       59.18     48.74 o 
 -17  11   3      128.69      173.47     58.60 o 
 -15  11   3      107.35      193.78     60.34 o 
 -13  11   3       99.58       66.14     49.90 o 
 -11  11   3       67.80       38.87     47.57 o 
  -9  11   3       23.39      -17.99     35.39 o 
  -7  11   3       40.20       34.49     31.20 o 
  -5  11   3       52.25       12.05     29.46 o 
  -3  11   3       12.85      -23.79     42.93 o 
  -1  11   3      225.75      184.50     57.44 o 
   1  11   3      302.70      422.95     67.30 o 
   3  11   3      291.29      263.40     59.76 o 
   5  11   3        5.07       13.92     45.25 o 
   7  11   3       15.69        1.16     42.35 o 
   9  11   3        2.36        2.32     30.69 o 
  11  11   3      461.93      569.84     55.56 o 
  13  11   3       56.36       16.68     33.75 o 
  15  11   3        7.30      -29.50     29.50 o 
 -10  12   3       61.63       16.25     45.83 o 
  -8  12   3       49.01       33.06     35.40 o 
  -6  12   3        1.22      -43.51     43.51 o 
  -4  12   3       12.28       65.56     49.32 o 
  -2  12   3       33.17       53.38     52.22 o 
   0  12   3      170.34      217.57     59.76 o 
   2  12   3      114.11      128.80     57.44 o 
   4  12   3      300.62      329.54     68.46 o 
   6  12   3        1.96       17.41     48.74 o 
   8  12   3       22.32       14.50     49.90 o 
 -36   0   4     1540.78     1590.28    114.88 o 
 -34   0   4     1278.84     1263.63    102.11 o 
 -32   0   4     2152.64     2003.37    117.78 o 
 -30   0   4       12.22       30.75     40.61 o 
 -28   0   4     2294.97     2334.65    112.56 o 
 -26   0   4     1164.93     1242.17     84.71 o 
 -24   0   4     2325.19     2302.74    104.43 o 
 -22   0   4    28006.07    27088.83    368.71 o 
 -20   0   4     5528.22     4998.26    184.79 o 
 -18   0   4    37085.31    35384.85    412.60 o 
 -16   0   4     4825.01     4668.07     83.78 o 
 -14   0   4    49951.93    48246.63    718.26 o 
 -10   0   4    35211.53    37390.36    613.83 o 
  -6   0   4   195925.86   189752.34   2922.37 o 
  -4   0   4    54289.95    53933.65    841.26 o 
  -2   0   4    51680.78    57139.48    582.22 o 
   0   0   4      600.78     1037.05     26.34 o 
   2   0   4   557130.19   558022.31  23296.88 o 
   4   0   4   459641.31   480677.19   6873.69 o 
   6   0   4     7940.76     9175.75    112.82 o 
   8   0   4    76315.05    78265.06    828.47 o 
  10   0   4     9679.76    10387.16    131.46 o 
  12   0   4    19426.99    19513.11    187.50 o 
  14   0   4    11144.50    11858.64    125.87 o 
  16   0   4    11764.10    11402.54    124.83 o 
  18   0   4      404.55      368.97     20.54 o 
  20   0   4     2595.25     2427.48     48.91 o 
  22   0   4       39.89       -0.22     17.70 o 
  24   0   4     4237.66     4519.03    121.84 o 
  26   0   4     3964.57     3934.21    114.30 o 
 -35   1   4     1995.68     2245.29     92.26 o 
 -33   1   4        8.15       23.62     41.19 o 
 -31   1   4     6316.15     6580.16    147.89 o 
 -29   1   4      135.24      146.45     25.59 o 
 -27   1   4     3911.82     3766.62     92.87 o 
 -25   1   4      476.99      440.88     29.52 o 
 -23   1   4    11952.64    11571.30    147.62 o 
 -21   1   4      229.87      294.32     25.81 o 
 -19   1   4    26073.94    26110.33    391.69 o 
 -17   1   4      995.82      625.97     37.62 o 
 -15   1   4    48209.63    47850.68    757.68 o 
 -13   1   4    21693.15    19760.16    199.81 o 
 -11   1   4    15398.67    17228.53    211.20 o 
  -9   1   4   111634.90   115125.72   1002.28 o 
  -7   1   4     3760.45     4751.02    100.95 o 
  -5   1   4   234952.52   243546.30   2162.07 o 
  -3   1   4      169.07       58.06      8.03 o 
  -1   1   4    10267.50     9750.96    105.03 o 
   1   1   4    15986.30    16185.17    127.23 o 
   3   1   4   114128.41   121639.98   1878.50 o 
   5   1   4    22740.60    24940.55    202.65 o 
   7   1   4    22672.42    23255.76    170.32 o 
   9   1   4     6914.71     6960.07     56.47 o 
  11   1   4    41600.26    43240.12    280.76 o 
  13   1   4     9985.90     9076.33     74.04 o 
  15   1   4     5662.21     5106.85     53.06 o 
  17   1   4    26748.05    26967.58    200.01 o 
  19   1   4       46.31        8.72      9.64 o 
  21   1   4    15282.87    14775.96    165.00 o 
  23   1   4     1003.58     1029.52     38.69 o 
  25   1   4     2016.99     2076.49     52.59 o 
  27   1   4     2157.65     2036.44     88.77 o 
  29   1   4      223.70      248.32     42.93 o 
 -36   2   4      362.45      396.91     38.71 o 
 -34   2   4      658.52      615.72     41.64 o 
 -32   2   4     1492.19     1576.32     57.65 o 
 -30   2   4       14.25       42.68     22.18 o 
 -28   2   4     4574.57     4468.66     88.57 o 
 -26   2   4      454.62      479.05     36.28 o 
 -24   2   4     3679.90     3481.17     72.15 o 
 -22   2   4    21767.34    20993.63    195.62 o 
 -20   2   4      152.43      246.28     18.78 o 
 -18   2   4    37734.52    38356.78    288.98 o 
 -16   2   4      550.96      511.97     20.80 o 
 -14   2   4     9590.08     9008.14     83.57 o 
 -12   2   4       54.50      141.67     10.33 o 
 -10   2   4    13949.28    14270.28    148.80 o 
  -8   2   4     4178.94     4134.27     56.19 o 
  -6   2   4    32184.06    32518.29    296.44 o 
  -4   2   4    26839.21    27493.51    263.33 o 
  -2   2   4   206108.95   219071.69   2542.62 o 
   0   2   4    50143.03    51968.96    459.48 o 
   2   2   4     2113.07     2351.45     38.10 o 
   4   2   4    36483.64    37763.77    355.50 o 
   6   2   4      405.46      362.29     39.77 o 
   8   2   4    61518.17    65444.37    609.31 o 
  10   2   4    10095.86    10997.28    107.85 o 
  12   2   4    30101.26    30106.54    226.27 o 
  14   2   4     3160.37     3128.84     62.75 o 
  16   2   4     6374.82     6492.48     87.44 o 
  18   2   4     1040.31      918.35     33.67 o 
  20   2   4      452.56      496.44     26.56 o 
  22   2   4     1294.78     1405.06     42.72 o 
  24   2   4      346.35      379.23     27.22 o 
  26   2   4     2222.74     2187.76     56.48 o 
  28   2   4     1363.74     1440.92     49.02 o 
  30   2   4     2993.31     2950.70     83.27 o 
  32   2   4       52.59       28.77     35.39 o 
 -35   3   4      941.79     1094.47     54.76 o 
 -33   3   4        1.63       10.30     24.40 o 
 -31   3   4     1798.93     1904.43     62.41 o 
 -29   3   4      463.24      442.49     42.44 o 
 -27   3   4     1252.41     1214.06     41.08 o 
 -25   3   4       26.88        4.45     21.02 o 
 -23   3   4     7307.56     7431.66     94.77 o 
 -21   3   4     4698.36     4705.22     69.95 o 
 -19   3   4     6701.83     6649.16     82.75 o 
 -17   3   4      517.18      562.32     21.04 o 
 -15   3   4    13407.92    13003.83    125.81 o 
 -13   3   4     4820.09     4202.62     54.76 o 
 -11   3   4    19060.21    19991.78    201.18 o 
  -9   3   4    64401.88    68944.93    598.00 o 
  -7   3   4      738.78      851.92     22.20 o 
  -5   3   4    20355.87    20172.19    200.18 o 
  -3   3   4     4639.59     5125.51     65.48 o 
  -1   3   4    22716.80    22966.41    221.02 o 
   1   3   4     9297.53    10188.28    108.79 o 
   3   3   4    22005.49    23234.96    193.08 o 
   5   3   4      280.00      433.03     18.54 o 
   7   3   4      808.81      507.25     27.89 o 
   9   3   4     7828.24     7995.55     79.11 o 
  11   3   4     4133.22     3772.30     45.62 o 
  13   3   4     5937.28     6282.40     83.74 o 
  15   3   4     4969.60     5194.29    104.05 o 
  17   3   4    18346.89    18848.58    198.86 o 
  19   3   4        0.40      -13.37     13.37 o 
  21   3   4     7573.37     7898.34    109.91 o 
  23   3   4      745.08      752.03     36.43 o 
  25   3   4     1157.97     1221.74     50.90 o 
  27   3   4      504.99      515.57     32.58 o 
  29   3   4       12.66       13.84     20.08 o 
  31   3   4      164.46      146.75     30.56 o 
 -34   4   4      232.41      188.35     38.33 o 
 -32   4   4      466.73      513.00     43.87 o 
 -30   4   4      319.04      270.11     26.95 o 
 -28   4   4     1023.29     1147.07     41.25 o 
 -26   4   4      162.40      208.37     22.69 o 
 -24   4   4      300.35      317.21     24.92 o 
 -22   4   4     6218.96     6372.82    107.86 o 
 -20   4   4      557.65      527.39     26.02 o 
 -18   4   4     5005.02     5030.99     69.93 o 
 -16   4   4      232.41      197.85     16.92 o 
 -14   4   4     1838.43     1697.25     35.17 o 
 -12   4   4     3738.04     3921.94     52.78 o 
 -10   4   4    12083.33    13330.19    125.12 o 
  -8   4   4       94.78       77.26     23.36 o 
  -6   4   4     5559.35     5871.38     79.23 o 
  -4   4   4      304.59      496.25     23.70 o 
  -2   4   4    28388.40    30783.87    294.91 o 
   0   4   4       25.36       68.55     11.19 o 
   2   4   4     8677.64     9215.86    105.44 o 
   4   4   4    23510.68    24159.32    246.43 o 
   6   4   4      586.45      775.75     22.99 o 
   8   4   4    20645.79    20945.64    184.21 o 
  10   4   4     4563.31     4537.08     59.83 o 
  12   4   4     2269.65     2476.38     44.21 o 
  14   4   4     1939.08     1919.14     47.61 o 
  16   4   4      141.59      158.04     21.41 o 
  18   4   4       48.56       36.06     25.41 o 
  20   4   4       14.14        5.53     16.14 o 
  22   4   4        2.56        6.30     17.34 o 
  24   4   4      260.15      331.41     28.23 o 
  26   4   4       57.33       63.21     31.60 o 
  28   4   4      244.64      288.14     39.06 o 
  30   4   4      602.33      669.97     39.85 o 
 -33   5   4       59.32      -32.10     47.57 o 
 -31   5   4        0.49       43.14     22.83 o 
 -29   5   4      775.61      671.74     35.03 o 
 -27   5   4       92.67      153.89     25.71 o 
 -25   5   4      152.43      154.27     21.30 o 
 -23   5   4      232.63      289.95     23.28 o 
 -21   5   4     1940.37     1645.79     49.61 o 
 -19   5   4      898.79      925.51     37.35 o 
 -17   5   4     1679.83     1611.48     47.25 o 
 -15   5   4     3327.47     3618.06     74.27 o 
 -13   5   4       47.14       44.17     15.22 o 
 -11   5   4      431.92      454.33     34.33 o 
  -9   5   4     2774.25     2647.97     54.56 o 
  -7   5   4      292.35      302.59     20.42 o 
  -5   5   4     6064.93     5955.71     83.19 o 
  -3   5   4     8549.22     9312.09    113.06 o 
  -1   5   4       46.51       54.77     13.28 o 
   1   5   4      536.50      548.38     25.38 o 
   3   5   4      594.89      528.96     24.82 o 
   5   5   4       33.35       34.87     13.42 o 
   7   5   4        9.55       29.36     19.64 o 
   9   5   4       64.64      103.44     13.13 o 
  11   5   4     1875.88     1946.03     67.12 o 
  13   5   4      207.12      258.33     42.93 o 
  15   5   4     1414.47     1405.79     55.99 o 
  17   5   4     1005.92      991.53     48.74 o 
  19   5   4      346.64      335.17     26.48 o 
  21   5   4     1040.89     1131.41     56.63 o 
  23   5   4       97.42      112.04     22.22 o 
  25   5   4        0.45        1.25     19.53 o 
  27   5   4      521.94      502.67     34.73 o 
  29   5   4      101.17       47.90     28.23 o 
 -32   6   4       21.01       25.82     27.28 o 
 -30   6   4      174.46      145.98     33.36 o 
 -28   6   4      135.73      159.13     32.31 o 
 -26   6   4        1.17       36.24     25.64 o 
 -24   6   4       68.33      113.28     24.48 o 
 -22   6   4        3.36      -17.08     17.08 o 
 -20   6   4       17.30       -5.74     17.44 o 
 -18   6   4     1406.43     1484.12     68.64 o 
 -16   6   4     4642.26     4373.13     68.88 o 
 -14   6   4     1722.23     1563.19     77.16 o 
 -12   6   4     1611.23     1613.41     60.87 o 
 -10   6   4      947.31      949.34     36.82 o 
  -8   6   4     6851.54     7006.68    100.65 o 
  -6   6   4     3360.67     3597.97     65.05 o 
  -4   6   4      936.20      887.51     41.34 o 
  -2   6   4        6.88       41.98     14.69 o 
   0   6   4      974.88      946.62     33.52 o 
   2   6   4     3299.73     3282.51     78.32 o 
   4   6   4       92.27      148.26     21.41 o 
   6   6   4     4387.89     4088.43     71.42 o 
   8   6   4        9.81      -21.47     21.47 o 
  10   6   4     2989.46     2764.56    106.75 o 
  12   6   4     1022.21      953.48     30.77 o 
  14   6   4      544.08      550.67     36.84 o 
  16   6   4       86.56       49.54     19.68 o 
  18   6   4        1.34       26.37     20.56 o 
  20   6   4     3609.71     3565.04     85.58 o 
  22   6   4      340.27      289.61     34.09 o 
  24   6   4      446.45      492.80     40.44 o 
  26   6   4       16.34       26.52     27.97 o 
  28   6   4      111.17       57.21     30.72 o 
 -29   7   4       40.12       -8.65     48.16 o 
 -27   7   4      417.89      408.99     36.54 o 
 -25   7   4       65.96       21.35     21.09 o 
 -23   7   4      754.34      760.68    102.82 o 
 -21   7   4     1150.79     1158.65     38.80 o 
 -19   7   4     1172.11     1215.82     63.63 o 
 -17   7   4     1135.94     1135.54     60.65 o 
 -15   7   4     1303.61     1307.12     61.02 o 
 -13   7   4     5625.82     5450.65    117.49 o 
 -11   7   4      291.75      239.65     29.94 o 
  -9   7   4     1152.88     1061.34     41.30 o 
  -7   7   4      911.07      922.01     39.21 o 
  -5   7   4      618.93      719.57     34.90 o 
  -3   7   4     1490.00     1403.88     44.45 o 
  -1   7   4     4497.01     4616.39     89.60 o 
   1   7   4      138.12      165.06     21.18 o 
   3   7   4    13365.33    13484.42    200.30 o 
   5   7   4     1594.72     1623.33     61.74 o 
   7   7   4     7451.70     7134.98    137.13 o 
   9   7   4      913.78      826.18     69.04 o 
  11   7   4      232.59      163.03     44.67 o 
  13   7   4        5.81      -29.59     29.59 o 
  15   7   4     2336.30     2186.70    108.49 o 
  17   7   4      861.76      853.76     32.56 o 
  19   7   4      180.58      181.65     24.59 o 
  21   7   4      113.53      101.00     33.07 o 
  23   7   4      166.40      261.97     42.93 o 
  25   7   4      523.37      463.39     74.55 o 
  27   7   4        1.56      -34.81     43.51 o 
 -28   8   4      124.16       88.19     53.38 o 
 -26   8   4        7.61      -34.23     47.57 o 
 -24   8   4       79.59       35.39     49.90 o 
 -22   8   4       30.73       31.80     33.37 o 
 -20   8   4      647.89      629.91     52.69 o 
 -18   8   4      559.77      609.44     56.57 o 
 -16   8   4       29.23       18.47     28.71 o 
 -14   8   4     5039.84     4836.20    115.66 o 
 -12   8   4      200.50      226.00     34.41 o 
 -10   8   4     1608.94     1642.86     53.79 o 
  -8   8   4     2664.99     3022.38     68.25 o 
  -6   8   4     5251.95     5230.96     92.84 o 
  -4   8   4     2124.40     2376.72    120.41 o 
  -2   8   4      543.61      499.21     30.93 o 
   0   8   4     1647.41     1632.65     51.42 o 
   2   8   4     1201.47     1188.77     43.57 o 
   4   8   4      161.80      136.97     30.56 o 
   6   8   4       53.23        8.82     25.35 o 
   8   8   4      453.01      409.00     63.82 o 
  10   8   4       21.42        0.00     34.23 o 
  12   8   4     4092.00     3837.32    147.37 o 
  14   8   4        0.53        6.96     39.45 o 
  16   8   4     2241.24     2181.48    114.30 o 
  18   8   4      221.81      252.96     57.44 o 
  20   8   4     1356.12     1536.90    107.91 o 
  22   8   4      350.55      401.49     68.46 o 
  24   8   4      198.68      229.75     63.82 o 
 -25   9   4        0.02      -29.59     43.51 o 
 -23   9   4     1517.64     1606.52    116.04 o 
 -21   9   4      476.99      430.49     71.94 o 
 -19   9   4     1164.78     1118.23     68.30 o 
 -17   9   4      676.26      748.33     55.97 o 
 -15   9   4       68.06       74.19     34.81 o 
 -13   9   4     1219.11     1353.53     67.63 o 
 -11   9   4     1708.18     1646.74     68.56 o 
  -9   9   4      109.50      159.89     33.11 o 
  -7   9   4     1427.88     1593.68     66.40 o 
  -5   9   4      231.41      280.09     27.93 o 
  -3   9   4      458.02      411.79     38.46 o 
  -1   9   4     3951.78     3845.16     79.25 o 
   1   9   4      421.22      438.35     42.06 o 
   3   9   4     4144.39     3997.79    104.34 o 
   5   9   4      910.98      888.69     55.63 o 
   7   9   4     1984.55     1838.08     73.83 o 
   9   9   4     1099.05     1098.60     61.57 o 
  11   9   4        7.95       20.33     26.85 o 
  13   9   4     1082.18     1136.58     87.61 o 
  15   9   4        3.80       17.41     42.35 o 
  17   9   4      279.73      319.68     64.98 o 
  19   9   4        1.66       73.10     48.16 o 
  21   9   4       78.86      112.56     53.38 o 
 -22  10   4       16.18      -12.18     48.74 o 
 -20  10   4      365.96      474.59     73.10 o 
 -18  10   4      804.87      794.85     84.13 o 
 -16  10   4      319.86      270.10     83.84 o 
 -14  10   4     2239.52     2268.10     96.02 o 
 -12  10   4       89.19       64.81     34.52 o 
 -10  10   4     1346.62     1343.94     65.84 o 
  -8  10   4     1406.53     1497.29     69.24 o 
  -6  10   4      670.88      793.16     52.85 o 
  -4  10   4     2652.04     2886.86     89.03 o 
  -2  10   4      588.04      512.88     68.46 o 
   0  10   4     2090.72     2081.87     79.10 o 
   2  10   4      222.15      264.88     38.77 o 
   4  10   4      293.14      390.45     42.75 o 
   6  10   4      138.15      203.07     36.72 o 
   8  10   4     1084.47     1205.51     65.84 o 
  10  10   4       14.48       18.68     28.05 o 
  12  10   4     1376.41     1430.51     74.45 o 
  14  10   4       26.90       12.31     32.05 o 
  16  10   4      553.81      506.35    114.59 o 
  18  10   4      356.84      370.74     69.62 o 
 -17  11   4      359.40      569.16     79.48 o 
 -15  11   4      100.57      199.58     58.02 o 
 -13  11   4      646.87      801.03     62.57 o 
 -11  11   4      104.20       24.37     46.99 o 
  -9  11   4      521.65      572.36     51.75 o 
  -7  11   4      504.93      442.87     47.32 o 
  -5  11   4      144.02       94.57     51.06 o 
  -3  11   4      474.35      498.38     69.04 o 
  -1  11   4     1072.74     1321.07     98.05 o 
   1  11   4        0.99      -26.69     42.35 o 
   3  11   4      825.13      783.24     79.48 o 
   5  11   4      648.08      735.09     81.81 o 
   7  11   4     1182.22     1101.74     67.82 o 
   9  11   4     1185.69     1239.93     73.72 o 
  11  11   4       71.78      117.65     35.93 o 
  13  11   4      367.75      383.94     52.39 o 
 -10  12   4      830.89      778.81     76.87 o 
  -8  12   4       99.29       76.00     55.12 o 
  -6  12   4      225.15      249.48     66.14 o 
  -4  12   4      358.16      409.03     71.94 o 
  -2  12   4      146.77      212.35     62.66 o 
   0  12   4      639.79      629.50     80.07 o 
   2  12   4        1.19      -30.17     44.09 o 
   4  12   4        5.26      -20.31     47.57 o 
   6  12   4      102.22      159.55     59.76 o 
 -35   1   5       59.14       87.20     37.93 o 
 -33   1   5      230.60      268.00     43.43 o 
 -31   1   5      970.30      886.34     61.21 o 
 -29   1   5     1056.26     1084.78     47.22 o 
 -27   1   5       76.83       63.46     33.04 o 
 -25   1   5     1185.10     1126.05     42.74 o 
 -23   1   5      165.73      116.97     21.78 o 
 -21   1   5      138.26      159.14     33.00 o 
 -19   1   5       18.03       52.25     40.06 o 
 -17   1   5      688.04      609.36     32.31 o 
 -15   1   5     3394.27     4175.09     72.86 o 
 -13   1   5      288.26      201.40     15.79 o 
 -11   1   5    10460.23    10698.15    119.82 o 
  -9   1   5      360.69      469.51     59.86 o 
  -7   1   5    40370.30    42608.54    329.24 o 
  -5   1   5     1123.08     1126.60     16.07 o 
  -3   1   5    55386.85    58861.09    435.43 o 
  -1   1   5     4271.37     3869.33     37.62 o 
   1   1   5      224.22      231.56      7.91 o 
   3   1   5      175.32      176.67      7.44 o 
   5   1   5     1445.56     1305.31     22.56 o 
   7   1   5     2101.19     2378.36     30.09 o 
   9   1   5    13771.79    14730.38    117.63 o 
  11   1   5     5818.20     5949.18     63.05 o 
  13   1   5       20.61       25.07      7.29 o 
  15   1   5     1114.72     1198.53     27.38 o 
  17   1   5      942.39      854.66     22.60 o 
  19   1   5     4305.28     4279.17     57.87 o 
  21   1   5      151.41      164.87     15.95 o 
  23   1   5       99.16       83.35     21.97 o 
  25   1   5     1133.29     1185.93     89.35 o 
  27   1   5      312.01      385.82     46.41 o 
  29   1   5        1.32       49.32     34.23 o 
 -36   2   5        8.46       36.86     26.09 o 
 -34   2   5      418.00      405.31     37.24 o 
 -32   2   5       23.33       32.78     23.89 o 
 -30   2   5      531.83      491.68     35.95 o 
 -28   2   5      716.53      725.88     40.22 o 
 -26   2   5     1802.24     1753.41     54.69 o 
 -24   2   5      785.89      749.08     41.01 o 
 -22   2   5     2433.82     2376.22     58.12 o 
 -20   2   5    10533.85    10160.74    162.73 o 
 -18   2   5     2211.29     2115.82     42.31 o 
 -16   2   5     7510.45     7316.57     74.29 o 
 -14   2   5      816.08      965.54     27.89 o 
 -12   2   5    10661.07    10319.48    107.37 o 
 -10   2   5     9590.35    11812.35    109.25 o 
  -8   2   5    20085.64    20670.53    201.19 o 
  -6   2   5    10598.70    10095.80     94.21 o 
  -4   2   5     8171.34     8520.52     68.07 o 
  -2   2   5      956.93      810.75     19.92 o 
   0   2   5      448.00      384.65     12.36 o 
   2   2   5    32411.50    34562.36    283.04 o 
   4   2   5      532.30      388.48     18.03 o 
   6   2   5    33587.62    35775.78    267.72 o 
   8   2   5     2496.01     2647.63     40.26 o 
  10   2   5    18596.46    19461.93    174.28 o 
  12   2   5     1867.81     1983.42     40.74 o 
  14   2   5     6908.03     6827.59     89.07 o 
  16   2   5       43.42       35.94     15.73 o 
  18   2   5     5763.19     5480.78     82.27 o 
  20   2   5     1472.46     1429.97     42.16 o 
  22   2   5       66.67       54.36     17.58 o 
  24   2   5       10.86        6.41     26.52 o 
  26   2   5       22.40      -20.89     20.89 o 
  28   2   5      741.87      682.45     43.85 o 
  30   2   5        4.78      -14.79     23.38 o 
 -35   3   5      348.38      289.83     35.92 o 
 -33   3   5      675.11      751.71     76.81 o 
 -31   3   5      408.36      309.33     33.70 o 
 -29   3   5     1743.71     1868.15     68.64 o 
 -27   3   5      982.95      817.77     57.09 o 
 -25   3   5     3986.40     3714.12     80.73 o 
 -23   3   5        0.47        1.52     18.74 o 
 -21   3   5     7292.14     6842.24     87.91 o 
 -19   3   5     2527.23     2563.37     59.21 o 
 -17   3   5    15696.94    15562.14    149.06 o 
 -15   3   5     4276.69     3677.28     53.64 o 
 -13   3   5     3697.17     3206.01     46.96 o 
 -11   3   5     3300.12     2731.47     48.57 o 
  -9   3   5    12141.13    12740.22    107.36 o 
  -7   3   5    29794.89    29338.16    274.07 o 
  -5   3   5     2783.40     3274.67     39.55 o 
  -3   3   5    76342.38    79808.05    715.29 o 
  -1   3   5     6671.61     7671.45     88.01 o 
   1   3   5    38276.50    38516.61    358.55 o 
   3   3   5     8821.01     8818.12     88.87 o 
   5   3   5    33428.82    35397.73    341.24 o 
   7   3   5     3251.75     3157.39     48.14 o 
   9   3   5     7141.17     6961.93     98.83 o 
  11   3   5     2855.79     3147.24     55.46 o 
  13   3   5     5831.02     5752.92     84.82 o 
  15   3   5     4838.29     4889.37     75.85 o 
  17   3   5      980.95     1001.23     48.45 o 
  19   3   5     6366.53     6184.06     92.01 o 
  21   3   5       81.76      105.25     20.07 o 
  23   3   5     2077.38     2072.24     54.35 o 
  25   3   5       17.54        7.75     17.63 o 
  27   3   5      831.08      819.54     40.32 o 
  29   3   5       90.60       63.66     26.10 o 
  31   3   5      369.55      372.90     39.38 o 
 -34   4   5      785.15      872.12     48.98 o 
 -32   4   5      212.69      283.17     34.61 o 
 -30   4   5     1628.97     1672.31     58.92 o 
 -28   4   5      832.78      914.00     37.64 o 
 -26   4   5     6742.05     6406.47     92.10 o 
 -24   4   5     3419.56     3441.65     63.59 o 
 -22   4   5     3148.29     3051.18     57.76 o 
 -20   4   5     5797.31     5516.20     76.95 o 
 -18   4   5    10018.29    10054.23    110.49 o 
 -16   4   5    23720.41    22934.61    203.74 o 
 -14   4   5     1320.04     1419.42     31.90 o 
 -12   4   5    19803.93    18591.37    214.13 o 
 -10   4   5      280.96      205.88     11.24 o 
  -8   4   5    30965.85    31468.31    309.30 o 
  -6   4   5     5721.11     5406.95     75.84 o 
  -4   4   5    20310.56    20442.10    207.72 o 
  -2   4   5    18588.68    18736.30    191.52 o 
   0   4   5    32030.86    34428.21    327.08 o 
   2   4   5    13995.15    13370.95    129.39 o 
   4   4   5     2725.08     2519.52     31.48 o 
   6   4   5    12146.99    11271.24    128.14 o 
   8   4   5     6242.05     5905.41     81.85 o 
  10   4   5    19611.72    19732.05    331.31 o 
  12   4   5     1763.09     1923.39     39.86 o 
  14   4   5    19666.33    18898.38    348.34 o 
  16   4   5     1027.56      972.12     36.48 o 
  18   4   5     4570.20     4605.89     77.99 o 
  20   4   5      825.04      783.16     36.84 o 
  22   4   5     1078.51     1202.14     43.52 o 
  24   4   5      543.15      593.00     52.39 o 
  26   4   5        1.98       -4.79     17.99 o 
  28   4   5      426.32      423.30     39.30 o 
  30   4   5      157.66      199.69     45.83 o 
 -33   5   5       93.28      160.79     29.38 o 
 -31   5   5     1131.78     1055.52     43.17 o 
 -29   5   5     1128.03     1225.44     44.29 o 
 -27   5   5      407.61      370.53     27.58 o 
 -25   5   5     4005.42     3981.82     70.21 o 
 -23   5   5      199.92      214.20     21.45 o 
 -21   5   5     5040.40     5255.61     90.32 o 
 -19   5   5      820.83      905.33     37.22 o 
 -17   5   5     4376.04     4144.82     79.86 o 
 -15   5   5     3072.10     2805.42     97.31 o 
 -13   5   5     7262.63     7032.24     91.81 o 
 -11   5   5     9986.22     9747.25    124.12 o 
  -9   5   5    10387.37     9906.89    125.25 o 
  -7   5   5    38609.56    39526.70    382.20 o 
  -5   5   5      472.53      450.89     23.54 o 
  -3   5   5    35255.61    35168.57    341.18 o 
  -1   5   5     1352.71     1788.80     40.61 o 
   1   5   5    45223.63    47260.63    453.11 o 
   3   5   5    12740.50    13514.87    136.42 o 
   5   5   5    19801.26    19652.57    207.24 o 
   7   5   5     2262.78     2043.51     65.19 o 
   9   5   5    16956.68    16577.63    181.63 o 
  11   5   5     6390.24     6247.80    101.01 o 
  13   5   5     5460.92     5542.32     97.16 o 
  15   5   5     2520.71     2561.77    108.78 o 
  17   5   5      184.47      213.72     27.36 o 
  19   5   5     4807.93     4802.51     83.21 o 
  21   5   5      214.51      213.51     40.20 o 
  23   5   5     4816.43     4812.59     88.48 o 
  25   5   5        6.64       13.39     19.35 o 
  27   5   5     1027.84     1147.13     47.83 o 
  29   5   5       58.19       24.66     22.22 o 
 -32   6   5       37.12       63.81     24.95 o 
 -30   6   5     1014.88     1095.08     50.30 o 
 -28   6   5       91.21      123.09     27.62 o 
 -26   6   5     1562.56     1592.28     59.70 o 
 -24   6   5     1933.49     2012.58     58.56 o 
 -22   6   5     1439.56     1513.08     53.05 o 
 -20   6   5     9882.17     9915.20    132.29 o 
 -18   6   5     2574.35     2403.35     53.48 o 
 -16   6   5     7431.06     7217.53     95.89 o 
 -14   6   5     5629.68     5404.22    206.83 o 
 -12   6   5    15654.13    15282.91    322.29 o 
 -10   6   5        4.18       -9.75     14.20 o 
  -8   6   5    13665.04    13304.79    159.32 o 
  -6   6   5     5352.72     5314.20     83.56 o 
  -4   6   5    11198.05    11100.13    135.81 o 
  -2   6   5     9182.73     9033.91    116.71 o 
   0   6   5     4179.22     4042.18     67.90 o 
   2   6   5     8245.82     8159.72    148.36 o 
   4   6   5     2308.56     2082.15     54.69 o 
   6   6   5    10516.10     9753.33    161.41 o 
   8   6   5     1501.33     1585.64     81.81 o 
  10   6   5    17109.45    15804.14    324.90 o 
  12   6   5       25.21        0.99     38.29 o 
  14   6   5    11365.92    11272.69    160.08 o 
  16   6   5      583.40      554.82    101.24 o 
  18   6   5     4324.93     4236.91    107.91 o 
  20   6   5      833.12      904.99     47.95 o 
  22   6   5      162.01      201.48     67.30 o 
  24   6   5      150.57      134.78     38.29 o 
  26   6   5        1.26       -6.05     26.46 o 
  28   6   5      178.40      208.29     61.50 o 
 -29   7   5      496.77      656.57     47.44 o 
 -27   7   5        1.05      -10.27     19.40 o 
 -25   7   5     2518.98     2588.76     87.24 o 
 -23   7   5        0.09      -16.56     16.56 o 
 -21   7   5     2054.37     2040.46     47.99 o 
 -19   7   5       47.77       61.49     46.12 o 
 -17   7   5      629.30      722.39    106.46 o 
 -15   7   5      809.72      891.77     65.27 o 
 -13   7   5     2632.59     2371.14     76.78 o 
 -11   7   5     9069.16     8499.74    148.86 o 
  -9   7   5     3954.49     4032.01     77.26 o 
  -7   7   5     8847.63     8955.72    201.70 o 
  -5   7   5     6694.41     6543.40    184.04 o 
  -3   7   5    27373.05    27974.23    291.20 o 
  -1   7   5      123.85      159.35     21.51 o 
   1   7   5    11254.25    11093.48    140.32 o 
   3   7   5      188.05      209.47     30.13 o 
   5   7   5     5229.35     4900.92    145.34 o 
   7   7   5      305.88      281.83     57.15 o 
   9   7   5      390.03      395.10     51.06 o 
  11   7   5     1145.92     1182.99     79.48 o 
  13   7   5      338.91      422.37     59.18 o 
  15   7   5     2611.96     2602.11    121.26 o 
  17   7   5      229.20      247.13     22.69 o 
  19   7   5     1985.47     1901.67     56.19 o 
  21   7   5      169.80      126.63     38.87 o 
  23   7   5     1355.01     1475.09     58.56 o 
  25   7   5       33.42       82.57     28.99 o 
 -28   8   5       74.27       67.30     54.54 o 
 -26   8   5      331.10      310.98     67.30 o 
 -24   8   5        1.45       21.33     39.45 o 
 -22   8   5     1257.71     1447.56    143.88 o 
 -20   8   5     1757.51     1915.17     80.03 o 
 -18   8   5      468.20      426.32     74.84 o 
 -16   8   5     7655.20     7175.83    149.90 o 
 -14   8   5      233.19      180.17     69.91 o 
 -12   8   5     6403.39     6205.58    163.03 o 
 -10   8   5      605.19      477.93     32.21 o 
  -8   8   5      111.12      109.21     21.92 o 
  -6   8   5        5.47        6.07     18.64 o 
  -4   8   5      284.39      261.54     26.02 o 
  -2   8   5     2924.91     3269.18     76.14 o 
   0   8   5     2866.85     2699.36     85.29 o 
   2   8   5     1676.56     1574.98    114.30 o 
   4   8   5     2598.07     2387.15     79.15 o 
   6   8   5     1317.23     1238.88     60.38 o 
   8   8   5      779.85      689.74     48.15 o 
  10   8   5     2088.10     1922.12    102.98 o 
  12   8   5       56.19       70.20     41.19 o 
  14   8   5     2928.87     2903.23    129.96 o 
  16   8   5      371.45      360.87     60.92 o 
  18   8   5      428.74      490.83     68.46 o 
  20   8   5       29.56      101.53     50.48 o 
  22   8   5       12.53       -8.12     42.35 o 
  24   8   5      455.93      554.65     80.65 o 
 -25   9   5       93.07      103.27     55.70 o 
 -23   9   5      170.55      203.96     43.27 o 
 -21   9   5      698.15      722.11     68.46 o 
 -19   9   5        4.12      -29.87     29.87 o 
 -17   9   5      114.49      105.83     37.71 o 
 -15   9   5       39.22       56.35     31.70 o 
 -13   9   5       29.14       61.99     31.92 o 
 -11   9   5      239.37      277.09     37.91 o 
  -9   9   5       63.98       55.42     24.06 o 
  -7   9   5     4641.91     4649.00     91.41 o 
  -5   9   5      844.34      744.79     39.52 o 
  -3   9   5     1472.65     1391.52     65.97 o 
  -1   9   5      590.55      597.09     45.11 o 
   1   9   5     1399.67     1321.86     64.54 o 
   3   9   5        0.91       -6.85     24.77 o 
   5   9   5      751.72      700.90     49.87 o 
   7   9   5     1020.04     1065.37     61.91 o 
   9   9   5       45.64       32.16     27.86 o 
  11   9   5      283.03      216.10     37.91 o 
  13   9   5       14.34      -27.40     27.40 o 
  15   9   5       79.30       73.10     45.83 o 
  17   9   5        5.23      -34.81     34.81 o 
  19   9   5      113.96      117.20     56.86 o 
  21   9   5       22.88      -34.23     46.41 o 
 -22  10   5       15.18       19.15     51.64 o 
 -20  10   5        7.15       73.99     36.26 o 
 -18  10   5      177.66      186.65     42.42 o 
 -16  10   5      397.62      365.65     48.51 o 
 -14  10   5      194.01      235.89     41.55 o 
 -12  10   5      105.31      115.32     37.50 o 
 -10  10   5       69.64      113.61     32.13 o 
  -8  10   5      137.88       70.56     32.98 o 
  -6  10   5       71.46       25.21     28.97 o 
  -4  10   5      720.55      779.18     78.32 o 
  -2  10   5      211.64      228.43     66.43 o 
   0  10   5      112.38       95.11     32.38 o 
   2  10   5       26.75       36.75     27.48 o 
   4  10   5       34.69       43.13     29.31 o 
   6  10   5      533.00      448.14     47.16 o 
   8  10   5      198.04      210.56     39.99 o 
  10  10   5      614.56      577.00     53.44 o 
  12  10   5      129.50      160.18     40.20 o 
  14  10   5      324.08      408.40     51.46 o 
  16  10   5      243.37      244.57     44.89 o 
  18  10   5      170.64      174.63     66.14 o 
 -17  11   5       97.29      114.77     43.20 o 
 -15  11   5       11.86      -37.13     37.13 o 
 -13  11   5        7.45        8.07     45.25 o 
 -11  11   5       77.54       88.77     48.16 o 
  -9  11   5       69.99       33.92     33.45 o 
  -7  11   5       22.96      -18.57     45.83 o 
  -5  11   5      125.04      174.63     57.44 o 
  -3  11   5      643.53      481.55     70.20 o 
  -1  11   5      151.25      229.75     61.50 o 
   1  11   5      366.89      267.46     62.08 o 
   3  11   5       44.00       15.62     45.54 o 
   5  11   5      468.30      451.39     51.28 o 
   7  11   5        4.49       12.86     39.45 o 
   9  11   5      489.00      485.70     61.79 o 
  11  11   5        0.14       13.27     33.16 o 
  13  11   5      101.09      139.91     41.79 o 
  -8  12   5      474.65      588.30     81.23 o 
  -6  12   5       18.61      -45.25     45.25 o 
  -4  12   5      291.02      299.37     64.98 o 
  -2  12   5       19.77       54.54     52.22 o 
   0  12   5      150.58      102.69     58.02 o 
   2  12   5        9.69      -39.45     49.32 o 
   4  12   5       11.64       34.81     48.74 o 
 -36   0   6     1299.21     1423.18    113.14 o 
 -34   0   6       33.67       18.57     45.25 o 
 -32   0   6     5967.32     5719.43    201.32 o 
 -30   0   6      826.23      805.87     80.07 o 
 -28   0   6     5194.61     4719.19    168.83 o 
 -26   0   6     2023.07     2222.09    113.14 o 
 -24   0   6     7489.61     7807.50    215.25 o 
 -22   0   6      464.26      376.82     32.15 o 
 -20   0   6     5549.24     5247.95     99.95 o 
 -18   0   6    21931.15    20016.77    255.58 o 
 -16   0   6     8146.10     7642.49    185.66 o 
 -14   0   6    14116.00    12932.60    174.12 o 
 -12   0   6    27452.09    29731.23    344.97 o 
 -10   0   6   125890.99   125920.81   1944.19 o 
  -8   0   6     2060.23     1774.19     67.88 o 
  -6   0   6   103589.07   103642.32   1200.74 o 
  -4   0   6    51226.82    50305.11    476.49 o 
  -2   0   6    38313.17    41472.10    485.29 o 
   0   0   6    15178.86    15220.42    132.18 o 
   2   0   6     8375.91     8828.97    135.09 o 
   4   0   6    26381.83    27039.21    224.68 o 
   6   0   6     3755.59     3821.02     49.49 o 
   8   0   6    65920.98    68832.98    596.99 o 
  10   0   6     2400.77     2374.08     40.35 o 
  12   0   6    12834.98    12450.76    141.14 o 
  14   0   6     1554.33     1622.40     45.45 o 
  16   0   6    15049.62    15078.11    158.50 o 
  18   0   6     1449.61     1699.64     49.39 o 
  20   0   6    16966.30    16218.39    291.83 o 
  22   0   6     4900.05     4918.78    127.06 o 
  24   0   6     3133.28     3045.95     99.21 o 
  26   0   6     2436.16     2411.23     88.19 o 
 -37   1   6      100.36      153.75     59.76 o 
 -35   1   6       37.67        7.42     33.20 o 
 -33   1   6      792.51      706.06     57.69 o 
 -31   1   6     1633.79     1764.71    145.05 o 
 -29   1   6     3656.82     3496.66     79.67 o 
 -27   1   6     4628.52     4432.75     87.26 o 
 -25   1   6      245.47      227.78     25.63 o 
 -23   1   6    20085.03    19254.84    218.11 o 
 -21   1   6       84.61       69.29     17.45 o 
 -19   1   6    68072.29    67656.22    623.57 o 
 -17   1   6     6991.96     6134.88     90.20 o 
 -15   1   6    66454.32    68448.40    621.60 o 
 -13   1   6     4078.27     3194.44     55.93 o 
 -11   1   6    10458.75    10688.05    121.59 o 
  -9   1   6     2467.72     2030.11     39.30 o 
  -7   1   6     1899.27     1686.50     27.77 o 
  -5   1   6    28240.68    27552.82    184.28 o 
  -3   1   6     7047.64     8271.34     69.62 o 
  -1   1   6    54708.20    56165.88    337.57 o 
   1   1   6    26233.77    29545.43    249.19 o 
   3   1   6    84521.28    85572.55    470.94 o 
   5   1   6      144.86      113.59      8.25 o 
   7   1   6    95031.72    98440.87    672.10 o 
   9   1   6    34419.40    37150.27    268.96 o 
  11   1   6     6726.59     6088.92     57.21 o 
  13   1   6    25341.44    25526.24    187.55 o 
  15   1   6     1970.68     1933.19     53.17 o 
  17   1   6     7764.68     7742.19     83.67 o 
  19   1   6      117.38      117.92     14.34 o 
  21   1   6     2133.91     2062.59     45.54 o 
  23   1   6      618.78      568.87     35.93 o 
  25   1   6     1411.54     1258.16     53.03 o 
  27   1   6      953.31      823.86     63.82 o 
  29   1   6     1500.86     1461.48     80.65 o 
  31   1   6       71.64       42.93     34.81 o 
 -36   2   6     1782.46     1874.31     67.73 o 
 -34   2   6       20.52       19.85     24.03 o 
 -32   2   6     3229.45     3488.63     84.54 o 
 -30   2   6      359.89      441.40     50.84 o 
 -28   2   6      697.91      692.12     39.59 o 
 -26   2   6     1080.07     1232.89     80.55 o 
 -24   2   6     1476.58     1312.24     47.81 o 
 -22   2   6       13.79        7.63     16.81 o 
 -20   2   6     2115.12     1941.43     52.15 o 
 -18   2   6     7596.20     7079.90    100.94 o 
 -16   2   6     7827.73     8033.25     89.81 o 
 -14   2   6    59327.48    58898.76    480.87 o 
 -12   2   6      277.43      233.67     16.93 o 
 -10   2   6    87297.05    89738.02    909.86 o 
  -8   2   6      859.01     1374.79     23.59 o 
  -6   2   6    94333.96   100951.88    680.67 o 
  -4   2   6     4674.15     3969.42     40.17 o 
  -2   2   6     8595.73     7966.22     99.58 o 
   0   2   6    87747.34    93741.91    645.90 o 
   2   2   6    22791.70    25037.65    158.96 o 
   4   2   6    15139.47    15369.74    103.72 o 
   6   2   6     5228.45     5777.26     54.61 o 
   8   2   6    11736.47    11909.32     98.60 o 
  10   2   6     3375.76     3169.79     41.80 o 
  12   2   6     3906.56     3744.00     45.98 o 
  14   2   6      845.54      732.41     27.80 o 
  16   2   6    22023.29    21607.47    220.65 o 
  18   2   6       62.78       35.70     20.58 o 
  20   2   6     8523.71     8617.76    114.73 o 
  22   2   6      983.21     1043.82     46.24 o 
  24   2   6      444.76      491.60     36.22 o 
  26   2   6     1965.82     2010.87     66.14 o 
  28   2   6       23.86       45.91     23.98 o 
  30   2   6      941.30      915.00     64.40 o 
 -35   3   6       18.02        2.39     24.59 o 
 -33   3   6      260.91      318.21     34.58 o 
 -31   3   6      432.34      529.30     38.46 o 
 -29   3   6      489.94      519.69     37.02 o 
 -27   3   6     2238.05     2256.24     63.38 o 
 -25   3   6     3793.14     3672.79     78.34 o 
 -23   3   6    16411.87    16126.08    193.27 o 
 -21   3   6      295.48      259.36     24.87 o 
 -19   3   6    15800.52    16267.97    159.08 o 
 -17   3   6     2358.95     2222.11     72.77 o 
 -15   3   6     4580.42     4335.96     60.01 o 
 -13   3   6     4050.55     3681.67     61.77 o 
 -11   3   6     6539.89     6887.33     75.10 o 
  -9   3   6      254.06      105.11     12.60 o 
  -7   3   6      216.63      191.89     23.21 o 
  -5   3   6    15567.12    16217.70    140.20 o 
  -3   3   6    10074.91     9934.81    111.06 o 
  -1   3   6    31355.87    31663.81    252.05 o 
   1   3   6     8272.68     9511.51    123.27 o 
   3   3   6    33423.72    33599.45    282.17 o 
   5   3   6      873.51      717.60     24.55 o 
   7   3   6    25158.91    25753.75    205.40 o 
   9   3   6     7212.13     7228.69     82.45 o 
  11   3   6     2601.80     2466.79     47.73 o 
  13   3   6     7592.89     7840.60    160.83 o 
  15   3   6      993.16      990.91     35.07 o 
  17   3   6     1481.35     1432.61     83.59 o 
  19   3   6      225.09      203.17     34.35 o 
  21   3   6     1066.94     1049.17     40.22 o 
  23   3   6       44.92       42.71     19.54 o 
  25   3   6      252.38      300.72     27.63 o 
  27   3   6      114.88       61.65     24.77 o 
  29   3   6      275.86      305.25     50.19 o 
 -34   4   6        3.08      -22.32     22.32 o 
 -32   4   6     1374.00     1415.05     85.19 o 
 -30   4   6       40.66       32.20     24.01 o 
 -28   4   6      138.02      210.96     28.84 o 
 -26   4   6        6.86        3.57     24.73 o 
 -24   4   6      207.95      163.35     22.03 o 
 -22   4   6       21.97       34.38     17.07 o 
 -20   4   6        5.44      -12.77     12.77 o 
 -18   4   6      475.93      460.87     28.30 o 
 -16   4   6     6508.80     6572.69     80.56 o 
 -14   4   6     2740.41     2696.32     56.27 o 
 -12   4   6     6842.64     6749.35     75.37 o 
 -10   4   6    10272.03    10134.35     91.47 o 
  -8   4   6      861.26     1042.10     23.55 o 
  -6   4   6    18381.97    19131.39    199.87 o 
  -4   4   6    17901.67    19064.96    197.03 o 
  -2   4   6      210.17      179.65     33.32 o 
   0   4   6     9528.34     9899.91    126.70 o 
   2   4   6     3238.13     3383.06     47.69 o 
   4   4   6       61.64       64.30     10.70 o 
   6   4   6      920.42     1007.63     30.08 o 
   8   4   6      999.68      990.57     49.16 o 
  10   4   6      118.55      113.72     14.82 o 
  12   4   6      388.69      365.53     22.43 o 
  14   4   6      239.92      234.88     32.43 o 
  16   4   6     1918.42     2155.03     64.49 o 
  18   4   6      367.98      407.30     27.31 o 
  20   4   6     2235.04     2273.15     76.58 o 
  22   4   6     1254.76     1364.56     94.76 o 
  24   4   6      222.78      308.88     28.41 o 
  26   4   6     1062.52     1076.67     62.94 o 
  28   4   6        0.48      -21.70     21.70 o 
 -33   5   6       64.93       49.93     25.84 o 
 -31   5   6      200.39      180.58     30.03 o 
 -29   5   6      742.59      822.98     44.91 o 
 -27   5   6       17.12       27.48     18.14 o 
 -25   5   6        6.16      -29.65     29.65 o 
 -23   5   6      966.00     1053.06     37.30 o 
 -21   5   6      613.39      583.47     54.47 o 
 -19   5   6     3265.87     3294.33     67.19 o 
 -17   5   6      323.12      294.21     22.91 o 
 -15   5   6     1695.05     1657.22     53.83 o 
 -13   5   6     3090.16     3280.66     84.86 o 
 -11   5   6      441.66      416.00     26.48 o 
  -9   5   6        4.22       29.39     15.02 o 
  -7   5   6       24.38       35.13     14.06 o 
  -5   5   6      684.58      729.94     38.68 o 
  -3   5   6      294.57      250.90     19.37 o 
  -1   5   6     1386.77     1528.71     62.37 o 
   1   5   6       15.43       38.75     12.83 o 
   3   5   6     7330.43     7130.62     84.79 o 
   5   5   6       19.45       16.44     15.02 o 
   7   5   6     3437.98     3278.38     54.62 o 
   9   5   6     2459.71     2427.49     53.87 o 
  11   5   6        5.55        6.91     22.92 o 
  13   5   6     4635.14     4411.27     85.59 o 
  15   5   6      492.73      479.64     32.61 o 
  17   5   6       56.11       49.45     22.95 o 
  19   5   6      157.23      192.80     23.18 o 
  21   5   6      288.74      219.99     25.14 o 
  23   5   6        5.30      -17.62     17.62 o 
  25   5   6      173.22      206.30     26.87 o 
  27   5   6      308.77      349.63     35.50 o 
 -32   6   6        5.19      -22.07     22.07 o 
 -30   6   6       36.14       12.86     24.61 o 
 -28   6   6      133.95      164.39     48.46 o 
 -26   6   6        4.35        1.69     22.02 o 
 -24   6   6      946.47      739.86     39.20 o 
 -22   6   6     1577.08     1476.67     49.48 o 
 -20   6   6      322.59      266.89     52.51 o 
 -18   6   6       51.63       54.01     23.40 o 
 -16   6   6      887.41      838.99     58.24 o 
 -14   6   6      202.42      184.02     30.25 o 
 -12   6   6      866.79      744.93     37.00 o 
 -10   6   6     1462.07     1478.93     46.64 o 
  -8   6   6     1250.83     1201.37     41.23 o 
  -6   6   6      331.94      326.52     30.19 o 
  -4   6   6     2390.01     2571.17     82.28 o 
  -2   6   6        3.65        1.39     13.38 o 
   0   6   6     1709.37     1683.50     42.91 o 
   2   6   6      253.59      241.56     28.05 o 
   4   6   6      490.93      402.02     82.10 o 
   6   6   6     1316.25     1369.07    108.20 o 
   8   6   6    10430.92    10118.89    253.25 o 
  10   6   6        0.58      -16.83     28.43 o 
  12   6   6      595.57      552.68     29.11 o 
  14   6   6     1002.93      920.79     39.80 o 
  16   6   6       22.70       24.95     40.61 o 
  18   6   6       23.34       75.45     34.23 o 
  20   6   6      525.63      543.35     38.93 o 
  22   6   6      442.18      440.76     38.33 o 
  24   6   6     1043.69      952.05     52.83 o 
  26   6   6      101.85      132.42     33.71 o 
 -29   7   6       26.20       35.82     23.78 o 
 -27   7   6       42.75       29.93     21.66 o 
 -25   7   6       29.68        0.63     26.93 o 
 -23   7   6       33.15       42.62     18.98 o 
 -21   7   6        2.15       43.04     31.22 o 
 -19   7   6       16.04       44.48     31.29 o 
 -17   7   6        5.63       18.85     28.33 o 
 -15   7   6     4476.83     4277.56    106.02 o 
 -13   7   6       42.61       46.12     32.20 o 
 -11   7   6     5358.34     5500.03    115.24 o 
  -9   7   6     5826.27     5925.31     98.02 o 
  -7   7   6     2839.80     2832.94     63.92 o 
  -5   7   6       40.97       10.85     18.44 o 
  -3   7   6     1112.05     1201.62     43.29 o 
  -1   7   6     1363.01     1399.66     44.31 o 
   1   7   6      419.05      366.55     35.07 o 
   3   7   6      199.41      153.58     29.39 o 
   5   7   6      960.24      851.36     49.56 o 
   7   7   6       49.56       21.20     39.16 o 
   9   7   6        2.69      -25.24     25.24 o 
  11   7   6     2743.12     2653.17    113.72 o 
  13   7   6      103.91        8.12     37.13 o 
  15   7   6      871.67      876.07     76.58 o 
  17   7   6      223.41      235.57     22.88 o 
  19   7   6      844.92      884.28     60.63 o 
  21   7   6      167.93      184.74     56.86 o 
  23   7   6      206.04      187.62     60.34 o 
  25   7   6      456.41      435.31     39.93 o 
 -28   8   6      673.21      677.16    140.98 o 
 -26   8   6       34.39       -0.40     36.55 o 
 -24   8   6     1640.34     1647.34    112.56 o 
 -22   8   6      240.19      308.40     45.30 o 
 -20   8   6     1443.80     1472.14    103.56 o 
 -18   8   6     1670.89     1772.18    110.52 o 
 -16   8   6        3.95       33.68     31.97 o 
 -14   8   6      469.99      513.10     45.27 o 
 -12   8   6      167.29      196.45     27.24 o 
 -10   8   6      433.84      420.02     31.86 o 
  -8   8   6      761.43      653.52     36.07 o 
  -6   8   6      156.43      128.46     23.41 o 
  -4   8   6      118.03      101.95     22.40 o 
  -2   8   6     6514.99     6597.03    194.94 o 
   0   8   6      654.33      698.65     47.32 o 
   2   8   6     7271.74     6883.92    141.13 o 
   4   8   6     4605.57     4394.48    110.36 o 
   6   8   6     2435.67     2393.58     79.84 o 
   8   8   6     2024.85     1939.22     75.46 o 
  10   8   6      315.24      275.54     38.92 o 
  12   8   6     2141.67     2077.76     81.20 o 
  14   8   6      307.23      221.05     52.22 o 
  16   8   6        8.97      -35.97     35.97 o 
  18   8   6        1.65       17.41     41.77 o 
  20   8   6        4.36       33.07     45.83 o 
  22   8   6       44.78       38.29     46.41 o 
 -25   9   6      252.84      327.39     50.46 o 
 -23   9   6      168.94      111.80     38.36 o 
 -21   9   6       56.73       82.03     35.27 o 
 -19   9   6      742.42      773.49     58.86 o 
 -17   9   6       15.65       35.48     32.16 o 
 -15   9   6     3018.74     2990.83    132.28 o 
 -13   9   6      533.57      594.28     81.81 o 
 -11   9   6     3079.92     2850.42     73.73 o 
  -9   9   6     4042.78     4141.08    103.32 o 
  -7   9   6     4060.30     4032.13     85.36 o 
  -5   9   6     1946.58     2304.84     82.43 o 
  -3   9   6       88.26       84.13     31.18 o 
  -1   9   6     1334.29     1229.85     99.79 o 
   1   9   6       11.37       -1.34     25.81 o 
   3   9   6     1306.00     1132.38     87.32 o 
   5   9   6        8.75       42.09     50.77 o 
   7   9   6      510.98      495.39     46.50 o 
   9   9   6       51.80       28.68     28.68 o 
  11   9   6      718.09      712.51     79.19 o 
  13   9   6       42.47       35.63     29.33 o 
  15   9   6      654.95      816.54     61.88 o 
  17   9   6      283.27      323.16     67.88 o 
  19   9   6      702.47      742.63     85.87 o 
 -22  10   6      225.05      220.70     46.68 o 
 -20  10   6      122.30      167.63     43.46 o 
 -18  10   6      208.34      324.10     47.83 o 
 -16  10   6        6.58       -0.65     32.70 o 
 -14  10   6     1179.29     1319.06     70.59 o 
 -12  10   6      226.05      294.47     43.28 o 
 -10  10   6      758.02      839.57     80.65 o 
  -8  10   6        0.83       12.18     41.19 o 
  -6  10   6      562.28      698.05     53.51 o 
  -4  10   6       17.35      -18.99     27.86 o 
  -2  10   6     1420.19     1465.48    110.52 o 
   0  10   6      506.09      565.14     96.60 o 
   2  10   6     1291.92     1213.77     67.69 o 
   4  10   6     1596.26     1608.46    100.95 o 
   6  10   6     1047.62      958.61     62.44 o 
   8  10   6     1524.73     1615.56     77.51 o 
  10  10   6       42.37       81.74     34.58 o 
  12  10   6     1291.56     1312.29     93.99 o 
  14  10   6       63.62       70.32     65.85 o 
  16  10   6      223.83      244.35     73.68 o 
 -17  11   6      236.88      233.62     46.17 o 
 -15  11   6      878.70     1000.81     93.99 o 
 -13  11   6       20.10       35.77     35.68 o 
  -9  11   6      622.62      733.35     85.87 o 
  -7  11   6      498.15      462.40     74.26 o 
  -5  11   6     1139.30     1034.46     91.09 o 
  -3  11   6      107.27      166.51     56.86 o 
  -1  11   6      983.76      945.70     89.35 o 
   1  11   6       63.43       46.91     39.74 o 
   3  11   6      158.30      134.25     40.90 o 
   5  11   6       15.97      -20.87     31.79 o 
   7  11   6       24.88        0.48     32.87 o 
   9  11   6       42.93       59.73     35.99 o 
  11  11   6      341.13      456.98     55.09 o 
  -8  12   6       45.96       62.08     56.28 o 
  -6  12   6       65.30       48.16     54.54 o 
  -4  12   6       19.54      -11.60     45.83 o 
  -2  12   6      207.69      250.06     67.30 o 
   0  12   6      176.98       99.21     59.18 o 
   2  12   6      884.56      902.76     95.73 o 
 -37   1   7       52.65       51.95     38.95 o 
 -35   1   7        0.92       -5.52     32.75 o 
 -33   1   7       96.60      183.23     41.19 o 
 -31   1   7       66.16      107.98     35.68 o 
 -29   1   7       36.21       46.12     23.31 o 
 -27   1   7     2381.19     2244.27     64.03 o 
 -25   1   7     1143.63     1033.30     48.96 o 
 -23   1   7     2548.14     2633.72     63.51 o 
 -21   1   7     1748.65     1716.42     49.18 o 
 -19   1   7      184.36      218.06     27.37 o 
 -17   1   7    16090.19    16047.92    151.67 o 
 -15   1   7      161.21      158.80     17.71 o 
 -13   1   7     2515.30     2258.66     47.32 o 
 -11   1   7    10924.53    13262.43    146.38 o 
  -9   1   7      515.50      401.95     22.86 o 
  -7   1   7     3070.47     3116.42     38.00 o 
  -5   1   7     5493.74     5730.28     50.44 o 
  -3   1   7    12313.18    12245.37     90.53 o 
  -1   1   7        4.81        4.29      4.73 o 
   1   1   7      665.88      700.12     13.74 o 
   3   1   7       27.77       22.64      5.43 o 
   5   1   7     2189.25     2291.78     28.12 o 
   7   1   7      679.71      708.63     19.09 o 
   9   1   7      676.63      590.92     27.88 o 
  11   1   7      493.10      555.57     23.70 o 
  13   1   7     3291.63     3202.97     45.54 o 
  15   1   7       58.81       77.36     12.02 o 
  17   1   7        3.76       -6.77     12.31 o 
  19   1   7      519.05      611.95     32.85 o 
  21   1   7       81.94       97.70     17.07 o 
  23   1   7      381.14      341.00     23.55 o 
  25   1   7       78.91       89.00     25.34 o 
  27   1   7      472.26      410.77     49.32 o 
  29   1   7        0.01        6.38     33.65 o 
 -36   2   7      275.97      300.88     36.87 o 
 -34   2   7      162.09      195.22     32.24 o 
 -32   2   7        0.59      -22.32     22.32 o 
 -30   2   7      631.49      624.85     40.28 o 
 -28   2   7       13.29       44.79     22.74 o 
 -26   2   7     6333.99     6018.50    104.27 o 
 -24   2   7     3075.37     2918.87     67.91 o 
 -22   2   7     2893.90     2750.97     63.34 o 
 -20   2   7      302.42      250.36     14.49 o 
 -18   2   7      288.01      277.73     23.36 o 
 -16   2   7     9657.93     9350.15    108.03 o 
 -14   2   7      540.42      452.54     17.91 o 
 -12   2   7    12340.87    12400.01    114.84 o 
 -10   2   7     6871.48     7779.02     88.52 o 
  -8   2   7    42417.96    44179.05    311.08 o 
  -6   2   7     5171.62     6364.23     53.78 o 
  -4   2   7    66071.31    69104.84    529.76 o 
  -2   2   7     1321.13      893.46     19.89 o 
   0   2   7     8574.13     8734.45     76.61 o 
   2   2   7       56.48      180.44      8.13 o 
   4   2   7      956.23      834.79     14.77 o 
   6   2   7     2807.40     2563.79     31.71 o 
   8   2   7      629.91      422.73     15.74 o 
  10   2   7     4350.60     4512.91     55.70 o 
  12   2   7      997.48      992.91     23.45 o 
  14   2   7     2591.56     2473.63     48.39 o 
  16   2   7       74.71       72.05     11.40 o 
  18   2   7     3956.56     4072.50     70.88 o 
  20   2   7      682.63      762.81     34.94 o 
  22   2   7     1976.17     1926.24     62.32 o 
  24   2   7      164.55      132.46     34.23 o 
  26   2   7      126.87      100.42     27.26 o 
  28   2   7       29.15       31.77     24.28 o 
  30   2   7       52.56       74.66     28.51 o 
 -35   3   7      624.00      631.23     44.83 o 
 -33   3   7      255.53      300.74     38.88 o 
 -31   3   7      701.92      700.48     42.58 o 
 -29   3   7     1085.68     1110.79     50.54 o 
 -27   3   7     1049.68     1084.24     47.80 o 
 -25   3   7      748.44      698.00     38.25 o 
 -23   3   7      868.87      889.11     42.55 o 
 -21   3   7     4900.19     4613.48     83.23 o 
 -19   3   7        5.26       -8.08     14.85 o 
 -17   3   7    13820.57    13553.59    160.38 o 
 -15   3   7     5291.99     5344.50     82.46 o 
 -13   3   7    28939.96    29149.07    287.49 o 
 -11   3   7     1577.72     1085.43     31.26 o 
  -9   3   7     5675.75     5025.12     62.81 o 
  -7   3   7     8523.05     7630.05     80.15 o 
  -5   3   7     1979.85     2097.70     35.26 o 
  -3   3   7    28034.74    29769.66    211.24 o 
  -1   3   7     1439.74     1553.78     23.72 o 
   1   3   7    43642.76    44442.83    366.05 o 
   3   3   7     3090.45     3450.87     49.54 o 
   5   3   7    15318.92    15212.47    138.19 o 
   7   3   7      390.01      419.66     22.58 o 
   9   3   7    11725.43    11894.02    132.14 o 
  11   3   7     4169.76     4277.08     66.65 o 
  13   3   7     5848.28     5522.64     92.61 o 
  15   3   7     2583.15     2452.02     53.18 o 
  17   3   7     5025.03     4648.72    107.97 o 
  19   3   7     2744.00     2676.26     59.25 o 
  21   3   7      450.65      463.67     39.74 o 
  23   3   7     1136.23     1130.98     43.41 o 
  25   3   7        4.05       10.59     21.32 o 
  27   3   7      364.23      397.35     41.77 o 
  29   3   7       14.19       -1.43     22.88 o 
 -34   4   7      222.53      236.87     33.67 o 
 -32   4   7       15.19       32.46     23.98 o 
 -30   4   7     1888.57     1981.55     64.10 o 
 -28   4   7      210.11      246.17     29.66 o 
 -26   4   7     2604.27     2748.07     70.46 o 
 -24   4   7     1028.48     1037.66     44.59 o 
 -22   4   7     8096.41     7614.16    115.77 o 
 -20   4   7     6907.21     6795.87     88.60 o 
 -18   4   7     5334.83     5263.53     73.06 o 
 -16   4   7    12865.87    12481.28    127.45 o 
 -14   4   7     2269.71     2275.52     41.90 o 
 -12   4   7    29820.86    28890.38    241.71 o 
 -10   4   7     2419.94     2656.89     48.65 o 
  -8   4   7    30938.20    31035.42    292.55 o 
  -6   4   7      510.33      730.74     29.35 o 
  -4   4   7    28602.53    28249.55    278.72 o 
  -2   4   7     5124.97     6012.85     80.18 o 
   0   4   7    16367.07    15549.08    160.09 o 
   2   4   7    31050.80    32117.59    240.15 o 
   4   4   7    14308.38    14523.33    140.82 o 
   6   4   7    14051.69    13915.94    138.85 o 
   8   4   7     4599.84     4852.02     92.87 o 
  10   4   7    11622.45    11999.95    136.50 o 
  12   4   7     2233.41     2202.62     84.16 o 
  14   4   7     1857.75     1982.40     48.35 o 
  16   4   7      244.10      250.78     23.33 o 
  18   4   7     3502.74     3499.83     68.84 o 
  20   4   7      100.39       99.41     21.00 o 
  22   4   7     1968.87     2025.74     85.66 o 
  24   4   7      309.07      254.69     32.27 o 
  26   4   7     1084.63     1216.17     57.42 o 
  28   4   7      430.33      428.30     40.41 o 
 -33   5   7      459.24      686.79     72.44 o 
 -31   5   7      663.34      724.60     44.73 o 
 -29   5   7      955.84     1126.36     60.94 o 
 -27   5   7     2338.16     2166.04     63.94 o 
 -25   5   7     3498.34     3664.27    111.82 o 
 -23   5   7      786.23      688.63     37.29 o 
 -21   5   7     8692.33     8488.98    123.16 o 
 -19   5   7      213.11      239.34     23.82 o 
 -17   5   7     9615.68     9417.35    123.30 o 
 -15   5   7      247.70      281.88     21.17 o 
 -13   5   7    18389.06    18058.68    191.01 o 
 -11   5   7      523.22      489.26     27.98 o 
  -9   5   7    10949.54    10380.05    170.80 o 
  -7   5   7    22112.32    22000.65    259.65 o 
  -5   5   7     3623.34     3532.32     63.38 o 
  -3   5   7    30466.54    31240.38    352.42 o 
  -1   5   7     5122.93     5183.12     75.98 o 
   1   5   7    24887.72    24959.85    276.12 o 
   3   5   7       19.68       40.50     16.14 o 
   5   5   7     3856.89     3877.86     76.64 o 
   7   5   7      129.41      157.26     15.47 o 
   9   5   7    12639.35    12149.38    164.18 o 
  11   5   7     1026.20      990.23     50.19 o 
  13   5   7     8330.62     8244.71    131.44 o 
  15   5   7     5072.55     5001.24    115.17 o 
  17   5   7     1520.33     1538.42     56.16 o 
  19   5   7     3340.03     3370.71     70.63 o 
  21   5   7      104.10      117.32     22.54 o 
  23   5   7     1494.73     1407.72     53.42 o 
  25   5   7        2.96        7.70     21.51 o 
  27   5   7      166.40      205.76     28.98 o 
 -32   6   7       73.14       83.78     27.98 o 
 -30   6   7     1549.58     1767.32    129.07 o 
 -28   6   7       86.78      -17.75     32.49 o 
 -26   6   7     3383.52     3271.25     98.01 o 
 -24   6   7      834.18      911.50     42.99 o 
 -22   6   7     2068.62     2039.80     56.08 o 
 -20   6   7     3449.13     3458.44     85.19 o 
 -18   6   7      460.32      474.38     34.92 o 
 -16   6   7     8339.68     8085.82    104.16 o 
 -14   6   7     1251.96     1228.18    176.96 o 
 -12   6   7    10894.41    10678.13    143.35 o 
 -10   6   7     6780.33     6559.71    101.58 o 
  -8   6   7    21449.37    21370.16    234.47 o 
  -6   6   7     2776.36     2826.64     60.22 o 
  -4   6   7    20096.63    19967.07    217.82 o 
  -2   6   7     1689.45     1634.51     44.39 o 
   0   6   7     7681.20     7589.51    138.36 o 
   2   6   7     5145.61     4935.37    208.87 o 
   4   6   7     3706.60     3483.51     88.06 o 
   6   6   7     6002.87     5757.78    118.85 o 
   8   6   7       37.82       15.99     31.33 o 
  10   6   7     4604.54     4462.32     73.89 o 
  12   6   7      467.59      469.10     29.11 o 
  14   6   7     4509.82     4397.78     90.80 o 
  16   6   7       27.82       38.92     20.71 o 
  18   6   7     1892.88     2033.97     63.93 o 
  20   6   7      197.21      218.69     30.69 o 
  22   6   7     1168.65     1145.55     64.11 o 
  24   6   7      498.03      458.75     41.65 o 
  26   6   7      480.27      511.67     44.43 o 
 -29   7   7      337.51      422.00     35.04 o 
 -27   7   7      259.26      230.97     27.83 o 
 -25   7   7      641.15      740.88     38.57 o 
 -23   7   7      350.82      363.40     26.67 o 
 -21   7   7     3264.98     3425.17    169.99 o 
 -19   7   7     1624.01     1520.05     91.38 o 
 -17   7   7     4643.39     4705.49    132.57 o 
 -15   7   7      168.83      203.09     35.02 o 
 -13   7   7     2842.45     2789.12     68.04 o 
 -11   7   7     3145.63     3422.46     89.44 o 
  -9   7   7     1786.25     1827.85     53.71 o 
  -7   7   7     2639.48     2771.94     63.04 o 
  -5   7   7     1011.96      982.64     41.45 o 
  -3   7   7     6608.09     6806.40    134.06 o 
  -1   7   7      599.29      593.26     44.28 o 
   1   7   7     9398.39     9373.30    196.68 o 
   3   7   7       30.26        5.73     25.02 o 
   5   7   7    19307.69    18360.95    269.71 o 
   7   7   7        1.15       -2.12     45.25 o 
   9   7   7     2650.59     2500.81     83.27 o 
  11   7   7       23.35       38.73     28.58 o 
  13   7   7     2202.43     2270.25    112.56 o 
  15   7   7     1641.46     1814.23    106.17 o 
  17   7   7      943.84     1007.93     41.35 o 
  19   7   7      968.72      947.43     66.14 o 
  21   7   7       69.38       86.13     25.33 o 
  23   7   7      207.06      241.34     33.11 o 
 -28   8   7        7.13       52.49     37.22 o 
 -26   8   7      600.43      600.60     58.25 o 
 -24   8   7      135.18      231.69     50.48 o 
 -22   8   7      478.51      438.18     48.40 o 
 -20   8   7      245.14      376.05     46.42 o 
 -18   8   7       65.11      134.99     36.59 o 
 -16   8   7      825.34      840.48     81.23 o 
 -14   8   7      504.12      500.75     56.28 o 
 -12   8   7     2612.32     2356.25     83.26 o 
 -10   8   7       70.94       76.37     23.35 o 
  -8   8   7     2951.72     2997.48     70.75 o 
  -6   8   7      392.27      386.66     30.18 o 
  -4   8   7     3178.48     3273.71     94.74 o 
  -2   8   7      555.95      633.59     50.77 o 
   0   8   7     2440.34     2286.20    117.49 o 
   2   8   7     2908.48     2954.09    105.30 o 
   4   8   7     1071.53     1060.04     59.08 o 
   6   8   7     3423.34     3369.14    109.94 o 
   8   8   7      655.38      621.55     48.14 o 
  10   8   7     1324.22     1275.28     65.09 o 
  12   8   7       65.91       36.25     28.25 o 
  14   8   7      605.89      621.66    100.66 o 
  16   8   7        9.41      -33.65     33.65 o 
  18   8   7      579.83      587.14     73.68 o 
  20   8   7        6.96        6.96     41.77 o 
  22   8   7      568.89      664.89     82.39 o 
 -25   9   7        0.58      100.61     39.10 o 
 -23   9   7      203.02      179.80     44.38 o 
 -21   9   7       88.08       99.63     37.72 o 
 -19   9   7        3.49       38.63     32.87 o 
 -17   9   7     1076.91     1143.83     92.25 o 
 -15   9   7        3.36       10.48     29.18 o 
 -13   9   7      993.54     1081.12     52.16 o 
 -11   9   7      798.35      859.54     46.11 o 
  -9   9   7     1077.30     1111.53     49.48 o 
  -7   9   7      389.88      405.03     47.86 o 
  -5   9   7      219.46      215.76     36.90 o 
  -3   9   7      697.38      647.51     49.22 o 
  -1   9   7       22.22      -21.62     25.21 o 
   1   9   7      573.68      482.70     58.60 o 
   3   9   7       65.81       80.07     31.59 o 
   5   9   7      749.66      624.32     49.56 o 
   7   9   7      150.20      125.19     35.48 o 
   9   9   7     1078.47     1072.23     63.98 o 
  11   9   7      307.97      397.38     46.27 o 
  13   9   7      110.59      159.75     47.57 o 
  15   9   7      135.87      100.30     37.99 o 
  17   9   7       82.80       81.25     39.40 o 
  19   9   7       31.80       96.30     38.33 o 
 -20  10   7       47.64       26.88     36.75 o 
 -18  10   7        0.08      -30.66     30.66 o 
 -16  10   7       11.43        8.92     33.27 o 
 -14  10   7       68.22       97.17     37.50 o 
 -12  10   7       11.26       10.90     34.52 o 
 -10  10   7      105.60        9.28     44.09 o 
  -8  10   7      144.39      102.84     33.84 o 
  -6  10   7       68.57       89.03     34.65 o 
  -4  10   7       80.91       62.31     30.69 o 
  -2  10   7       12.19       17.96     29.91 o 
   0  10   7       23.02       -1.76     29.23 o 
   2  10   7      505.46      468.32     49.81 o 
   4  10   7       52.23       22.00     29.98 o 
   6  10   7      365.84      306.63     45.93 o 
   8  10   7       31.29       57.15     32.82 o 
  10  10   7       79.73       57.15     34.46 o 
  12  10   7      179.44      210.57     43.69 o 
  14  10   7        4.99       11.97     33.11 o 
 -15  11   7      141.53      145.96     43.32 o 
 -13  11   7      159.64      230.33     70.78 o 
  -9  11   7       50.70       31.33     52.80 o 
  -7  11   7        0.19       30.75     52.22 o 
  -5  11   7      375.09      228.59     63.24 o 
  -3  11   7      146.67       84.13     53.38 o 
  -1  11   7        1.16       -1.46     52.22 o 
   1  11   7        0.15       31.91     33.28 o 
   3  11   7       11.45       64.42     33.83 o 
   5  11   7        5.93       23.66     33.16 o 
   7  11   7      126.06       91.57     37.31 o 
   9  11   7       40.65       38.75     35.07 o 
 -36   0   8      368.76      519.84     78.32 o 
 -34   0   8      363.07      333.60     68.46 o 
 -32   0   8      312.99      375.38     66.72 o 
 -30   0   8      614.85      480.97     70.20 o 
 -28   0   8     4416.07     4225.46    165.35 o 
 -26   0   8       99.05      151.43     45.83 o 
 -24   0   8    10980.84    10803.29    174.09 o 
 -22   0   8     1543.83     1365.96     53.66 o 
 -20   0   8    26960.44    26354.32    331.48 o 
 -18   0   8    14452.55    13183.12    187.59 o 
 -16   0   8     9774.24     9809.96    148.07 o 
 -14   0   8    64401.84    63769.14    705.26 o 
 -12   0   8     9127.51    10057.25    144.47 o 
 -10   0   8    52612.83    51822.66    574.76 o 
  -8   0   8     2044.56     1938.72     38.66 o 
  -6   0   8    34419.06    33661.52    349.54 o 
  -4   0   8     7997.28     9258.14     84.79 o 
  -2   0   8    50544.86    50209.53    422.78 o 
   0   0   8     4166.18     3546.25     47.04 o 
   2   0   8     1594.84     1307.53     27.44 o 
   4   0   8      100.21       82.45     10.88 o 
   6   0   8   103354.21   109854.65   1052.01 o 
   8   0   8    79092.16    82212.59   1097.89 o 
  10   0   8     9479.35     9158.22    130.41 o 
  12   0   8    31725.30    31003.24    354.82 o 
  14   0   8       49.45       60.92     17.23 o 
  16   0   8     2529.98     2508.68     62.27 o 
  18   0   8      998.94     1064.63     56.86 o 
  20   0   8     1696.98     1800.88     76.00 o 
  22   0   8      569.42      617.31     51.64 o 
  24   0   8      338.83      316.20     41.77 o 
  26   0   8      243.27      218.73     39.45 o 
  28   0   8      769.78      772.22     58.02 o 
 -35   1   8      278.68      429.03     53.51 o 
 -33   1   8     2644.08     2771.35    168.54 o 
 -31   1   8     1659.55     1872.76     63.09 o 
 -29   1   8     2281.18     2255.69     65.93 o 
 -27   1   8     9217.95     9213.62    138.23 o 
 -25   1   8     1794.03     1718.48    103.93 o 
 -23   1   8      854.48      800.93     53.67 o 
 -21   1   8      356.46      330.43     29.61 o 
 -19   1   8    11818.37    11473.42    144.95 o 
 -17   1   8      544.29      661.59     28.56 o 
 -15   1   8    25410.50    25593.82    221.41 o 
 -13   1   8     1584.56     1539.13     40.22 o 
 -11   1   8    78690.84    82126.11    790.61 o 
  -9   1   8     7728.83     6590.71     72.45 o 
  -7   1   8    42097.76    43822.52    310.97 o 
  -5   1   8    48402.57    48528.64    316.22 o 
  -3   1   8    29467.04    31027.07    171.36 o 
  -1   1   8   126075.47   130972.86    646.11 o 
   1   1   8     6982.66     8624.37     62.28 o 
   3   1   8    23765.91    24514.78    156.10 o 
   5   1   8     4344.04     5323.77     46.94 o 
   7   1   8    20397.49    20386.80    153.12 o 
   9   1   8      164.39      180.45     16.08 o 
  11   1   8     4886.41     4622.82     63.23 o 
  13   1   8       38.76       46.06     11.21 o 
  15   1   8     6148.98     5892.62     81.22 o 
  17   1   8      370.54      362.28     21.73 o 
  19   1   8     4083.26     4195.25     67.90 o 
  21   1   8     3594.37     3617.80    102.10 o 
  23   1   8      299.29      347.82     29.06 o 
  25   1   8     3586.18     3422.43     85.56 o 
  27   1   8       83.35       93.99     37.71 o 
  29   1   8     1138.28     1133.67     73.68 o 
 -36   2   8      294.42      263.88     36.24 o 
 -34   2   8      173.71      121.75     29.18 o 
 -32   2   8      618.76      682.39     43.37 o 
 -30   2   8      845.91      738.72     57.42 o 
 -28   2   8     4434.97     4583.75     93.04 o 
 -26   2   8      103.18       33.58     21.16 o 
 -24   2   8    10406.69    10055.62    141.37 o 
 -22   2   8        3.70       16.25     10.08 o 
 -20   2   8    17151.56    16648.29    198.97 o 
 -18   2   8     3791.00     3410.20     49.78 o 
 -16   2   8     4179.51     4123.48     54.76 o 
 -14   2   8    35403.89    35151.75    287.12 o 
 -12   2   8      319.93      366.05     23.87 o 
 -10   2   8    26774.08    25525.79    211.68 o 
  -8   2   8     1456.19     1776.96     30.39 o 
  -6   2   8    20015.30    20628.78    144.70 o 
  -4   2   8      911.09     1275.67     21.28 o 
  -2   2   8     8897.97     8449.74     68.35 o 
   0   2   8     6786.77     8182.22    195.24 o 
   2   2   8    17878.46    16162.03    103.94 o 
   4   2   8    22944.09    23694.67    145.51 o 
   6   2   8    15370.28    15981.46    133.62 o 
   8   2   8    18030.68    18688.77    159.00 o 
  10   2   8     1953.72     1995.28     33.49 o 
  12   2   8    28287.33    28717.55    358.58 o 
  14   2   8        6.78        2.00     10.18 o 
  16   2   8     5568.70     5542.59     65.86 o 
  18   2   8     1449.03     1510.05     54.35 o 
  20   2   8     2293.10     2168.44     64.82 o 
  22   2   8       77.83       29.62     22.46 o 
  24   2   8      879.08      894.40     48.77 o 
  26   2   8       15.30       -8.82     38.00 o 
  28   2   8      265.21      279.79     63.82 o 
 -35   3   8       11.52      -19.04     22.52 o 
 -33   3   8     1159.28     1221.42    101.23 o 
 -31   3   8      852.79      987.54     49.15 o 
 -29   3   8      357.83      361.04     34.46 o 
 -27   3   8     3450.61     3553.62     81.21 o 
 -25   3   8       11.59      -18.09     18.09 o 
 -23   3   8     1684.19     1778.83     95.45 o 
 -21   3   8       90.13       91.28     20.83 o 
 -19   3   8     1588.68     1555.78     47.43 o 
 -17   3   8     2629.27     2541.43     57.69 o 
 -15   3   8    12435.24    12677.48    181.21 o 
 -13   3   8      447.56      599.72     45.63 o 
 -11   3   8    14602.09    13585.66    151.05 o 
  -9   3   8      478.91      251.52     15.11 o 
  -7   3   8    35514.81    36365.10    297.23 o 
  -5   3   8    25287.24    24953.87    199.47 o 
  -3   3   8      477.56      635.35     14.46 o 
  -1   3   8    25430.07    26175.64    177.61 o 
   1   3   8     1165.11     1461.65     31.29 o 
   3   3   8    19814.66    20724.55    179.48 o 
   5   3   8      354.02      272.49     14.67 o 
   7   3   8    10973.75    10944.14    110.10 o 
   9   3   8     1058.90     1142.22     43.93 o 
  11   3   8     2026.54     1989.70     45.49 o 
  13   3   8      201.95      169.83     30.46 o 
  15   3   8      338.94      379.26     40.03 o 
  17   3   8      879.04      994.48     78.37 o 
  19   3   8     2723.45     2675.90     60.87 o 
  21   3   8     1901.25     1848.38     93.99 o 
  23   3   8      112.47      124.30     26.99 o 
  25   3   8     1680.32     1782.95     65.58 o 
  27   3   8       57.95        0.35     22.96 o 
 -34   4   8       48.78       55.10     28.85 o 
 -32   4   8      151.32      116.45     28.81 o 
 -30   4   8      449.65      418.61     36.05 o 
 -28   4   8      390.13      437.95     35.13 o 
 -26   4   8      561.58      551.44     36.63 o 
 -24   4   8     1698.32     1867.00     68.79 o 
 -22   4   8      163.99      223.31     50.04 o 
 -20   4   8     5245.70     5353.28     91.71 o 
 -18   4   8     7928.76     7906.69    112.88 o 
 -16   4   8      150.58      164.88     19.75 o 
 -14   4   8     8542.83     8393.67    149.97 o 
 -12   4   8        1.87       23.27     13.14 o 
 -10   4   8     3068.03     3076.58     47.94 o 
  -8   4   8      201.11      268.38     16.98 o 
  -6   4   8     5767.46     6276.85     87.92 o 
  -4   4   8     2493.99     2579.91     49.08 o 
  -2   4   8     1240.37     1213.52     54.87 o 
   0   4   8     2180.39     2481.77     49.83 o 
   2   4   8     1559.79     1465.06     31.45 o 
   4   4   8      355.38      362.34     19.20 o 
   6   4   8     4205.27     3849.02     57.94 o 
   8   4   8     6648.33     6513.43     88.77 o 
  10   4   8        2.23      -11.89     15.11 o 
  12   4   8    11248.23    11066.93    164.93 o 
  14   4   8       13.82       14.08     15.36 o 
  16   4   8     1458.40     1524.67     58.54 o 
  18   4   8       54.52       76.93     19.59 o 
  20   4   8       62.14       34.94     25.74 o 
  22   4   8       65.24      112.71     22.74 o 
  24   4   8       51.62       30.38     23.34 o 
  26   4   8        5.57      -22.39     22.39 o 
 -33   5   8      120.69      163.90     30.06 o 
 -31   5   8      386.95      338.85     34.77 o 
 -29   5   8        0.17       14.42     23.58 o 
 -27   5   8      492.44      468.26     36.24 o 
 -25   5   8       15.63       41.77     21.74 o 
 -23   5   8        7.53       17.86     35.99 o 
 -21   5   8        2.02      -10.57     21.58 o 
 -19   5   8       84.41       65.47     18.01 o 
 -17   5   8      634.57      658.18     32.64 o 
 -15   5   8      176.49      126.56     17.32 o 
 -13   5   8      641.22      714.81     41.29 o 
 -11   5   8      318.97      329.42     22.53 o 
  -9   5   8      479.48      609.25     37.89 o 
  -7   5   8     2704.42     2566.41     89.23 o 
  -5   5   8      288.49      277.28     21.09 o 
  -3   5   8        5.73      -11.75     12.97 o 
  -1   5   8     7276.79     7132.73    110.92 o 
   1   5   8     1785.50     1739.85     50.47 o 
   3   5   8      541.06      576.75     44.96 o 
   5   5   8     1590.40     1617.58     55.39 o 
   7   5   8       18.38      -12.05     12.05 o 
   9   5   8      331.71      290.32     21.61 o 
  11   5   8      470.30      444.27     29.72 o 
  13   5   8      619.99      705.40    103.27 o 
  15   5   8       36.42       63.06     22.83 o 
  17   5   8        4.75      -26.20     44.09 o 
  19   5   8      578.44      652.64     35.43 o 
  21   5   8      600.09      679.43     36.70 o 
  23   5   8        0.36        7.74     20.60 o 
  25   5   8      481.51      517.26     42.61 o 
 -32   6   8       63.47       49.52     26.89 o 
 -30   6   8      129.32      129.85     29.96 o 
 -28   6   8      168.87      141.94     28.14 o 
 -26   6   8      150.40      142.94     26.65 o 
 -24   6   8       17.55       33.52     38.26 o 
 -22   6   8      141.66       91.60     22.55 o 
 -20   6   8       45.93       60.38     35.68 o 
 -18   6   8       58.89       43.98     16.62 o 
 -16   6   8      162.02      133.05     16.19 o 
 -14   6   8     2593.01     2535.55     78.56 o 
 -12   6   8      935.92      962.59     40.13 o 
 -10   6   8     2983.11     3012.46     78.78 o 
  -8   6   8      896.47      999.31     40.70 o 
  -6   6   8      934.79      944.78     74.45 o 
  -4   6   8     1891.67     1962.68     50.51 o 
  -2   6   8     4333.04     4295.51    107.33 o 
   0   6   8       90.42       74.07     24.36 o 
   2   6   8     1003.88     1052.07     80.94 o 
   4   6   8      829.63      710.17     44.93 o 
   6   6   8      147.39      162.64     29.69 o 
   8   6   8     1198.22     1186.84     57.49 o 
  10   6   8       56.65       44.55     15.07 o 
  12   6   8      536.06      518.40     31.18 o 
  14   6   8     1884.41     1841.19     56.35 o 
  16   6   8        0.14       27.34     21.87 o 
  18   6   8      134.10       82.12     26.39 o 
  20   6   8        1.84      -22.57     22.57 o 
  22   6   8      108.72       94.83     30.53 o 
  24   6   8      505.60      449.60     42.37 o 
 -29   7   8       52.83       65.35     33.83 o 
 -27   7   8        7.08       35.23     28.21 o 
 -25   7   8      329.43      285.02     27.46 o 
 -23   7   8      302.34      362.52     34.35 o 
 -21   7   8       15.16       49.15     32.63 o 
 -19   7   8     2422.43     2241.54     82.76 o 
 -17   7   8      632.03      563.36     46.84 o 
 -15   7   8     2310.56     2020.77     99.21 o 
 -13   7   8      162.20      154.96     25.34 o 
 -11   7   8     3454.94     3413.37     90.02 o 
  -9   7   8     1868.34     1946.58     56.77 o 
  -7   7   8     1242.61     1201.99     45.66 o 
  -5   7   8      522.09      486.23     41.63 o 
  -3   7   8     4630.75     4839.59    212.35 o 
  -1   7   8        9.29        2.03     25.85 o 
   1   7   8     8757.52     8968.73    190.30 o 
   3   7   8      178.08      145.94     32.46 o 
   5   7   8     3205.42     3043.65     89.71 o 
   7   7   8      808.26      769.47     51.67 o 
   9   7   8        4.86        1.37     24.93 o 
  11   7   8     1031.87     1032.22     59.56 o 
  13   7   8      734.00      631.30     83.26 o 
  15   7   8      103.56      187.40     51.06 o 
  17   7   8      419.02      315.54     32.78 o 
  19   7   8      542.27      541.19     38.31 o 
  21   7   8        2.11        7.95     23.36 o 
  23   7   8      252.78      220.82     57.44 o 
 -28   8   8      161.09      247.41     79.19 o 
 -26   8   8       98.22       89.78     54.25 o 
 -24   8   8       82.81      103.91     37.11 o 
 -22   8   8       44.51       21.36     32.06 o 
 -20   8   8      319.97      294.18     43.59 o 
 -18   8   8       34.70       17.19     34.23 o 
 -16   8   8     1983.43     1952.89    103.27 o 
 -14   8   8       17.83       77.40     51.35 o 
 -12   8   8     1830.07     1766.16    101.04 o 
 -10   8   8     2601.42     2601.03     67.93 o 
  -8   8   8       86.99      114.83     38.87 o 
  -6   8   8     1466.75     1562.48     93.41 o 
  -4   8   8      121.34      170.85     46.41 o 
  -2   8   8     1039.31     1095.64     61.32 o 
   0   8   8     1551.97     1645.17     70.25 o 
   2   8   8      534.21      642.73     48.74 o 
   4   8   8     1039.61     1106.18     60.62 o 
   6   8   8      279.05      294.14     38.87 o 
   8   8   8     1149.34     1025.48     58.78 o 
  10   8   8      480.61      411.77     44.03 o 
  12   8   8      263.10      278.13     40.61 o 
  14   8   8      571.98      592.32     53.10 o 
  16   8   8      412.77      371.22     48.08 o 
  18   8   8      335.37      486.19     71.94 o 
  20   8   8      214.16      305.76     65.56 o 
 -25   9   8      343.23      337.25     51.16 o 
 -23   9   8      857.88      931.15     93.70 o 
 -21   9   8      199.08      178.49     55.41 o 
 -19   9   8     1886.37     1967.91    129.67 o 
 -17   9   8        0.07        8.88     31.55 o 
 -15   9   8      842.29      991.86     62.70 o 
 -13   9   8     1629.11     1804.00     96.73 o 
 -11   9   8     1279.59     1301.38     53.84 o 
  -9   9   8      681.72      807.85     59.76 o 
  -7   9   8     1700.80     1729.17     80.07 o 
  -5   9   8       33.93       43.94     30.23 o 
  -3   9   8     1319.05     1301.24     66.22 o 
  -1   9   8       95.28       22.27     27.67 o 
   1   9   8      595.72      586.97     49.22 o 
   3   9   8     2668.98     2346.28     86.71 o 
   5   9   8      605.43      528.28     48.46 o 
   7   9   8     1738.20     1792.68     79.45 o 
   9   9   8       23.47       -3.12     27.26 o 
  11   9   8      172.40      273.75     62.37 o 
  13   9   8     1202.81     1165.25     69.88 o 
  15   9   8      166.94      297.27     45.90 o 
  17   9   8      563.60      558.26     74.26 o 
 -20  10   8       78.59       76.98     45.25 o 
 -18  10   8        1.16      -29.27     39.16 o 
 -16  10   8     1427.60     1466.70    101.53 o 
 -14  10   8        3.19       13.61     32.19 o 
 -12  10   8      730.05      665.47     91.09 o 
 -10  10   8      264.35      369.53     49.03 o 
  -8  10   8        1.24        2.55     28.40 o 
  -6  10   8     1809.13     2058.64     85.54 o 
  -4  10   8      682.29      660.87     54.52 o 
  -2  10   8     2370.81     2636.00     94.48 o 
   0  10   8      492.64      512.22     76.58 o 
   2  10   8      593.92      512.71     49.84 o 
   4  10   8      367.95      376.16     48.17 o 
   6  10   8        2.39       49.12     33.39 o 
   8  10   8      397.59      402.03     47.99 o 
  10  10   8      391.98      429.09     52.16 o 
  12  10   8      205.37      280.70     46.08 o 
  14  10   8      176.48      195.15     46.70 o 
 -13  11   8      258.99      294.15     78.32 o 
  -9  11   8      226.56      267.46     64.40 o 
  -7  11   8      513.32      591.20     82.39 o 
  -5  11   8       47.42       82.14     68.46 o 
  -3  11   8      437.01      442.15     83.84 o 
  -1  11   8        9.80       20.51     32.63 o 
   1  11   8      423.13      426.69     52.51 o 
   3  11   8      392.03      407.62     51.61 o 
   5  11   8      121.99      160.86     70.49 o 
   7  11   8      313.43      326.50     50.42 o 
 -35   1   9        0.57       62.04     35.03 o 
 -33   1   9       13.06       54.48     34.43 o 
 -31   1   9      133.82      148.05     27.84 o 
 -29   1   9      160.23      117.66     26.09 o 
 -27   1   9      482.24      520.49     36.37 o 
 -25   1   9     1098.10     1091.93     47.38 o 
 -23   1   9     1464.77     1356.89     48.32 o 
 -21   1   9      834.68      821.96     64.17 o 
 -19   1   9     1039.64     1024.91     40.25 o 
 -17   1   9      405.86      384.06     20.74 o 
 -15   1   9      817.22      788.75     28.32 o 
 -13   1   9      191.46      183.03     18.71 o 
 -11   1   9        0.33       30.98      8.35 o 
  -9   1   9     5993.74     6338.53     65.15 o 
  -7   1   9      941.28     1184.97     21.11 o 
  -5   1   9     1084.67     1019.90     18.63 o 
  -3   1   9     6919.33     6846.19     50.20 o 
  -1   1   9     1635.16     1513.91     19.26 o 
   1   1   9    20315.76    21411.15    128.61 o 
   3   1   9      869.30     1046.77     19.72 o 
   5   1   9      223.78      208.42     11.67 o 
   7   1   9     1286.06     1277.84     22.26 o 
   9   1   9       68.14       93.55     12.26 o 
  11   1   9        1.70        0.83      9.02 o 
  13   1   9     6777.40     6285.52     85.44 o 
  15   1   9      408.00      344.44     30.04 o 
  17   1   9     2425.54     2401.13     50.05 o 
  19   1   9      592.75      555.25     28.15 o 
  21   1   9      343.50      334.10     23.75 o 
  23   1   9      328.10      411.19     25.37 o 
  25   1   9       53.97       49.32     34.23 o 
  27   1   9       11.05       37.71     34.23 o 
 -36   2   9       21.60      -10.44     23.82 o 
 -34   2   9      470.03      529.40     41.87 o 
 -32   2   9      106.90       82.00     26.57 o 
 -30   2   9      698.43      738.57     43.46 o 
 -28   2   9      163.52      139.32     26.96 o 
 -26   2   9     2494.44     2519.27     68.05 o 
 -24   2   9       28.26       36.13     25.29 o 
 -22   2   9     2579.44     2475.81     44.38 o 
 -20   2   9       20.70       38.73     12.94 o 
 -18   2   9     4818.60     4588.69     80.06 o 
 -16   2   9     3625.69     3541.32     51.52 o 
 -14   2   9     3139.19     3255.12     48.67 o 
 -12   2   9     8142.58     7862.57     88.52 o 
 -10   2   9      831.42      871.94     23.60 o 
  -8   2   9     4039.14     3907.33     50.08 o 
  -6   2   9     1481.97     1613.26     23.28 o 
  -4   2   9    26522.79    26973.66    174.46 o 
  -2   2   9      833.90      654.48     15.31 o 
   0   2   9    12941.96    13574.46     95.39 o 
   2   2   9      814.47      688.72     16.01 o 
   4   2   9     9327.30     9877.82     89.15 o 
   6   2   9     3936.23     4029.41     42.28 o 
   8   2   9     8184.62     8408.45     71.34 o 
  10   2   9     1080.49     1115.11     26.69 o 
  12   2   9     4050.17     3940.30     52.61 o 
  14   2   9      175.09      148.20     13.95 o 
  16   2   9      214.30      204.62     16.76 o 
  18   2   9      270.42      255.02     21.67 o 
  20   2   9        2.34      -18.87     18.87 o 
  22   2   9     1310.07     1304.89     54.77 o 
  24   2   9      254.52      185.83     30.28 o 
  26   2   9       59.06       96.66     27.67 o 
  28   2   9        7.16       38.36     23.93 o 
 -35   3   9      328.43      284.46     36.68 o 
 -33   3   9       13.65       42.01     27.68 o 
 -31   3   9     1405.51     1456.91     60.29 o 
 -29   3   9      697.10      831.46     51.40 o 
 -27   3   9     1077.78     1103.70     49.77 o 
 -25   3   9     3601.26     3727.41     81.03 o 
 -23   3   9     4418.75     4169.99     90.48 o 
 -21   3   9     5375.66     5137.86    109.07 o 
 -19   3   9     2180.26     2065.46     76.44 o 
 -17   3   9     7833.64     7588.78    108.81 o 
 -15   3   9     1630.62     1685.81     46.75 o 
 -13   3   9    10228.88     9445.84    119.18 o 
 -11   3   9     1009.32      878.61     28.50 o 
  -9   3   9     7267.49     6485.91     66.02 o 
  -7   3   9      595.14      421.53     14.33 o 
  -5   3   9    10674.98    10201.14     86.05 o 
  -3   3   9     9577.48     9122.95     73.87 o 
  -1   3   9     7446.02     7568.91     72.59 o 
   1   3   9     9852.27     9968.79     83.75 o 
   3   3   9     3399.54     3499.28     57.24 o 
   5   3   9     9530.20     9033.16     89.89 o 
   7   3   9       48.43       16.51     10.32 o 
   9   3   9     9058.24     9477.83    145.64 o 
  11   3   9      728.77      743.26     37.87 o 
  13   3   9     3025.62     3119.90     60.89 o 
  15   3   9      597.98      601.97     30.25 o 
  17   3   9     1850.53     1820.07     49.44 o 
  19   3   9      540.72      514.34     36.92 o 
  21   3   9      818.24      831.13     52.22 o 
  23   3   9      890.73      864.29     66.43 o 
  25   3   9      299.42      345.31     36.26 o 
  27   3   9      182.92      148.60     30.76 o 
 -34   4   9     1068.03     1183.11     72.10 o 
 -32   4   9      549.18      459.82     38.97 o 
 -30   4   9     1519.00     1702.57     61.13 o 
 -28   4   9       75.15       89.34     24.84 o 
 -26   4   9     2213.45     2185.48     63.24 o 
 -24   4   9       15.81       -7.98     19.39 o 
 -22   4   9     9889.49     9332.82    133.71 o 
 -20   4   9      786.79      840.99     39.64 o 
 -18   4   9     2728.90     2662.95     60.15 o 
 -16   4   9     1919.19     1967.42     55.65 o 
 -14   4   9     8629.87     8238.55    122.67 o 
 -12   4   9    16966.78    16607.19    159.73 o 
 -10   4   9     3410.82     3425.92     73.61 o 
  -8   4   9    31462.62    30499.64    291.28 o 
  -6   4   9     5515.53     6207.94     68.16 o 
  -4   4   9    14201.04    14429.20    161.33 o 
  -2   4   9      931.00      772.93     36.28 o 
   0   4   9    27159.25    27139.78    239.86 o 
   2   4   9       74.64       52.94     11.76 o 
   4   4   9    10945.08    10331.15    224.30 o 
   6   4   9     3004.26     2992.65     78.61 o 
   8   4   9     5536.05     5595.63     79.91 o 
  10   4   9      642.71      532.48     26.98 o 
  12   4   9     2785.03     2817.49     57.93 o 
  14   4   9     6220.86     6221.55     93.77 o 
  16   4   9     1733.21     1567.98     46.41 o 
  18   4   9     1725.25     1805.34     51.24 o 
  20   4   9       16.76       21.03     21.37 o 
  22   4   9      488.10      433.51     38.09 o 
  24   4   9      211.13      181.32     31.37 o 
  26   4   9      155.17      176.03     33.01 o 
 -33   5   9        2.00        7.25     27.01 o 
 -31   5   9      493.12      449.51     44.96 o 
 -29   5   9      276.01      341.73     47.59 o 
 -27   5   9     1703.53     1620.68     56.85 o 
 -25   5   9     1875.98     2087.62     62.04 o 
 -23   5   9     3162.92     2990.90    103.12 o 
 -21   5   9     5364.11     5262.35     92.99 o 
 -19   5   9      160.29      213.45     25.70 o 
 -17   5   9     9420.46     9146.50    122.83 o 
 -15   5   9       60.53       84.31     16.78 o 
 -13   5   9    11477.41    11276.86    136.31 o 
 -11   5   9       54.88       19.32     14.57 o 
  -9   5   9     9174.44     9062.21    147.34 o 
  -7   5   9      197.31      222.08     21.39 o 
  -5   5   9    12992.52    13293.62    157.15 o 
  -3   5   9     8038.80     8213.66    145.20 o 
  -1   5   9     2588.78     2629.54     75.45 o 
   1   5   9    10827.07    10541.07    248.32 o 
   3   5   9     1743.60     1811.11     63.53 o 
   5   5   9    19821.25    19460.89    214.45 o 
   7   5   9     1123.67     1219.95     72.03 o 
   9   5   9     9044.03     8635.56    114.48 o 
  11   5   9        1.47      -14.16     18.41 o 
  13   5   9     4576.98     4461.90    113.72 o 
  15   5   9      256.16      306.37     30.93 o 
  17   5   9     1794.41     1950.43     65.15 o 
  19   5   9      692.74      788.71     39.60 o 
  21   5   9      612.48      648.94     36.95 o 
  23   5   9      393.23      385.13     38.23 o 
  25   5   9      391.44      400.10     39.87 o 
 -32   6   9       14.71       -9.43     35.06 o 
 -30   6   9     1560.82     1815.61     69.28 o 
 -28   6   9      184.30       97.22     26.73 o 
 -26   6   9     1860.60     1994.05     60.11 o 
 -24   6   9      139.41      119.05     24.43 o 
 -22   6   9     3196.35     2907.65     80.77 o 
 -20   6   9      286.42      331.71     27.19 o 
 -18   6   9     5475.86     5271.82    100.03 o 
 -16   6   9     3031.23     3146.64     77.75 o 
 -14   6   9     1483.87     1616.93     64.73 o 
 -12   6   9     2260.38     2288.61     79.68 o 
 -10   6   9      754.66      739.14     48.45 o 
  -8   6   9    12879.25    13051.19    162.83 o 
  -6   6   9      103.73      102.41     28.68 o 
  -4   6   9    31017.34    30492.57    397.39 o 
  -2   6   9      104.07      115.76     28.05 o 
   0   6   9    19008.01    19152.90    275.13 o 
   2   6   9        4.33       -4.41     22.29 o 
   4   6   9     5971.71     5770.08    122.07 o 
   6   6   9      367.47      334.70     36.26 o 
   8   6   9     1512.21     1349.71    111.10 o 
  10   6   9      771.97      763.28     44.91 o 
  12   6   9     1736.20     1662.95     46.33 o 
  14   6   9     2329.10     2244.34     77.16 o 
  16   6   9      694.27      761.32     43.17 o 
  18   6   9     1156.98     1274.05     66.72 o 
  20   6   9       32.10       33.65     26.16 o 
  22   6   9      534.46      581.77     43.91 o 
  24   6   9      445.28      408.57     41.68 o 
 -29   7   9       41.58       46.60     24.49 o 
 -27   7   9      274.07      307.52     40.06 o 
 -25   7   9     2055.50     2163.47     74.11 o 
 -23   7   9      404.75      376.34     26.20 o 
 -21   7   9     3260.43     3237.16    103.08 o 
 -19   7   9      214.42      208.29     69.04 o 
 -17   7   9     4037.18     3797.05    126.48 o 
 -15   7   9        0.07      -27.56     27.56 o 
 -13   7   9     2118.66     2166.35     62.10 o 
 -11   7   9      112.94      202.34     44.68 o 
  -9   7   9    12234.36    11767.62    186.89 o 
  -7   7   9      105.18       97.69     29.33 o 
  -5   7   9     6725.69     6555.55    194.36 o 
  -3   7   9      617.49      584.53     44.91 o 
  -1   7   9     1585.90     1485.73     67.03 o 
   1   7   9     4885.78     5010.93    117.97 o 
   3   7   9      745.14      655.26     47.28 o 
   5   7   9     5745.78     5532.09    170.57 o 
   7   7   9       85.80       64.35     28.05 o 
   9   7   9     3308.22     3073.07    115.75 o 
  11   7   9       71.55       79.01     38.58 o 
  13   7   9      265.01      284.75     44.38 o 
  15   7   9      708.76      773.47     56.04 o 
  17   7   9      573.68      606.84     36.46 o 
  19   7   9      420.50      408.03     61.50 o 
  21   7   9      605.47      828.80     47.44 o 
 -26   8   9      309.50      345.95     51.46 o 
 -24   8   9        5.72        5.30     34.45 o 
 -22   8   9       98.94      105.08     36.10 o 
 -20   8   9        5.78      -11.13     29.54 o 
 -18   8   9     2232.97     2289.62    121.55 o 
 -16   8   9      118.83      203.54     45.54 o 
 -14   8   9     1508.28     1404.05     57.84 o 
 -12   8   9     2626.28     2724.89     71.76 o 
 -10   8   9      277.42      242.21     39.10 o 
  -8   8   9     3698.46     3698.90    171.15 o 
  -6   8   9      549.72      592.92     48.82 o 
  -4   8   9     3344.68     3339.61     99.06 o 
  -2   8   9      420.01      333.36     40.05 o 
   0   8   9      759.67      750.16     51.67 o 
   2   8   9        3.72      -20.56     25.02 o 
   4   8   9      432.03      351.97     42.52 o 
   6   8   9       47.22       28.75     27.89 o 
   8   8   9      768.89      809.64     56.67 o 
  10   8   9     1476.31     1482.54     71.29 o 
  12   8   9      100.21       61.21     33.01 o 
  14   8   9      292.25      432.54     91.38 o 
  16   8   9        8.97       47.34     40.03 o 
  18   8   9      364.16      291.47     46.04 o 
  20   8   9       90.49      132.86     67.30 o 
 -23   9   9       93.28       62.78     36.01 o 
 -21   9   9      554.18      622.21     57.16 o 
 -19   9   9       57.07      -23.84     61.79 o 
 -17   9   9      328.97      391.60     62.95 o 
 -15   9   9       12.69       67.33     34.10 o 
 -13   9   9      458.22      560.13     53.51 o 
 -11   9   9        9.53      -19.15     34.23 o 
  -9   9   9      217.29      160.31     37.54 o 
  -7   9   9       24.69       55.69     33.22 o 
  -5   9   9      842.07      782.01     56.35 o 
  -3   9   9      117.10      201.56     37.33 o 
  -1   9   9      102.91       84.36     32.98 o 
   1   9   9      433.17      349.54     44.10 o 
   3   9   9       13.05        1.24     29.33 o 
   5   9   9      561.05      496.53    149.40 o 
   7   9   9        2.96        6.50     27.82 o 
   9   9   9      556.86      508.90     50.85 o 
  11   9   9      441.75      485.32     52.95 o 
  13   9   9       13.25       -8.65     30.40 o 
  15   9   9      136.76      202.50     44.44 o 
  17   9   9        4.26       -2.32     51.06 o 
 -20  10   9        0.50      -16.25     32.82 o 
 -18  10   9       11.32       45.07     72.23 o 
 -16  10   9       35.31       41.19     52.80 o 
 -14  10   9        0.72      -50.48     50.48 o 
 -12  10   9      105.97       85.18     64.69 o 
 -10  10   9       82.13       54.42     35.99 o 
  -8  10   9      577.70      666.60     59.18 o 
  -6  10   9       69.19       79.40     40.61 o 
  -4  10   9      655.77      631.97     71.36 o 
  -2  10   9       28.45       -1.46     29.91 o 
   0  10   9        0.20       -7.74     30.76 o 
   2  10   9       61.24       49.04     33.04 o 
   4  10   9       88.65       78.88     36.07 o 
   6  10   9       46.71       68.18     34.02 o 
   8  10   9       27.29       14.09     31.11 o 
  10  10   9       40.86      -13.51     29.16 o 
  12  10   9      101.18      140.42     41.05 o 
 -13  11   9      104.15      101.53     67.88 o 
  -9  11   9       20.96      120.68     55.12 o 
  -7  11   9      129.84      125.99     41.22 o 
  -5  11   9        5.83        3.65     32.57 o 
  -3  11   9      216.50      344.00     49.05 o 
  -1  11   9        0.27       36.60     35.44 o 
   1  11   9        0.58      -16.34     30.96 o 
   3  11   9        1.01        5.85     47.86 o 
   5  11   9       71.82       47.22     34.65 o 
 -36   0  10     1007.73     1108.15    102.11 o 
 -34   0  10     1296.53     1126.13    104.43 o 
 -32   0  10     2729.33     2639.24    139.24 o 
 -30   0  10      842.31      727.55     81.23 o 
 -28   0  10     8950.55     8761.90    254.70 o 
 -26   0  10      814.96      648.64     73.10 o 
 -24   0  10     6441.50     6383.70    126.41 o 
 -22   0  10       45.47       61.68     40.90 o 
 -20   0  10     2338.32     2320.38    104.72 o 
 -18   0  10        5.39       31.68     40.61 o 
 -16   0  10    17348.54    15754.93    318.52 o 
 -14   0  10    18858.18    18636.78    244.34 o 
 -12   0  10    17672.33    18360.05    197.56 o 
 -10   0  10     7955.37     7625.60    234.87 o 
  -8   0  10    37633.62    40254.36    487.19 o 
  -6   0  10    24549.15    23672.99    186.18 o 
  -4   0  10     3575.27     4311.51     51.29 o 
  -2   0  10    54437.08    54156.54    439.76 o 
   0   0  10       15.41       26.04      9.08 o 
   2   0  10    10811.87    10934.11     97.70 o 
   4   0  10     4044.27     4071.04     63.85 o 
   6   0  10     1300.05     1238.55     41.74 o 
   8   0  10     8696.35     9155.49    114.51 o 
  10   0  10      985.96      934.82     39.10 o 
  12   0  10    15260.12    14919.78    199.23 o 
  14   0  10      217.08      180.93     24.35 o 
  16   0  10     6155.76     5914.91    107.50 o 
  18   0  10     3415.04     3279.18    103.85 o 
  20   0  10     4756.19     4776.05    130.54 o 
  22   0  10     1277.37     1260.15     70.20 o 
  24   0  10     3714.82     4199.93    123.00 o 
  26   0  10        0.50       -1.74     29.01 o 
 -35   1  10        4.30       37.16     36.51 o 
 -33   1  10      490.76      472.44     53.92 o 
 -31   1  10        4.86       57.31     25.10 o 
 -29   1  10     1567.51     1603.81     58.39 o 
 -27   1  10      432.31      438.73     34.45 o 
 -25   1  10     4652.85     4352.98     88.20 o 
 -23   1  10    13139.02    12318.54    221.02 o 
 -21   1  10    14847.02    14462.16    273.50 o 
 -19   1  10     8562.86     8019.38    115.88 o 
 -17   1  10    11003.99    10882.93    159.11 o 
 -15   1  10    35656.04    34850.30    293.44 o 
 -13   1  10      246.88      441.84     18.76 o 
 -11   1  10    19871.37    18888.72    213.53 o 
  -9   1  10    13606.97    13363.73    105.05 o 
  -7   1  10    11389.14    11033.55     83.79 o 
  -5   1  10     9200.34     9330.29     72.35 o 
  -3   1  10     8089.19     7800.66     56.64 o 
  -1   1  10    12050.32    12153.80     76.55 o 
   1   1  10    10468.25    10170.18     69.74 o 
   3   1  10    18837.49    19440.29    134.64 o 
   5   1  10    22062.57    23467.00    151.34 o 
   7   1  10    16483.89    16530.29    123.44 o 
   9   1  10     3598.58     3767.61     44.71 o 
  11   1  10    39070.99    39756.52    365.51 o 
  13   1  10      329.86      317.87     28.02 o 
  15   1  10     4804.27     4721.45     81.62 o 
  17   1  10      622.09      674.37     30.21 o 
  19   1  10      109.39      114.32     18.81 o 
  21   1  10      363.05      407.95     25.80 o 
  23   1  10      205.41      145.30     21.10 o 
  25   1  10      270.99      320.26     46.99 o 
  27   1  10       15.12       49.90     34.81 o 
 -36   2  10      103.39       98.44     31.04 o 
 -34   2  10     1184.95     1242.67     57.61 o 
 -32   2  10     1621.15     1687.43     61.89 o 
 -30   2  10      744.99      690.33     42.33 o 
 -28   2  10     5465.47     5679.10    107.00 o 
 -26   2  10      263.26      248.36     29.23 o 
 -24   2  10     3480.80     3475.50     55.25 o 
 -22   2  10     4110.38     4001.79     59.92 o 
 -20   2  10     7087.48     6606.58     81.06 o 
 -18   2  10       12.64       18.43     11.68 o 
 -16   2  10     8208.88     8269.11     92.46 o 
 -14   2  10       49.98       37.90     10.83 o 
 -12   2  10    21766.99    21318.11    187.28 o 
 -10   2  10    15755.48    15195.08    140.09 o 
  -8   2  10    13696.04    13675.93    106.09 o 
  -6   2  10    33156.13    31836.13    196.65 o 
  -4   2  10     6442.20     7294.63     60.67 o 
  -2   2  10    31573.40    31538.37    188.27 o 
   0   2  10     1349.03     1276.72     22.14 o 
   2   2  10    17200.98    17019.75    109.98 o 
   4   2  10     4256.55     3844.07     43.02 o 
   6   2  10     1665.90     1557.07     29.09 o 
   8   2  10     1938.53     1871.81     32.31 o 
  10   2  10     1172.53     1234.17     27.17 o 
  12   2  10     1284.02     1406.25     35.00 o 
  14   2  10        6.62       10.46     12.25 o 
  16   2  10     2627.17     2758.44     51.48 o 
  18   2  10     1676.38     1577.15     37.52 o 
  20   2  10     2655.65     2575.98     74.42 o 
  22   2  10      167.09      172.27     28.92 o 
  24   2  10     2093.53     2002.64     69.10 o 
  26   2  10       49.11       32.69     49.03 o 
 -35   3  10       70.55       52.96     26.65 o 
 -33   3  10      141.30      165.47     31.43 o 
 -31   3  10      212.08      162.75     30.03 o 
 -29   3  10      991.27     1033.51     52.97 o 
 -27   3  10      314.31      279.50     31.29 o 
 -25   3  10     2100.04     2204.79     73.55 o 
 -23   3  10      181.11      168.48     24.86 o 
 -21   3  10     7568.31     7433.22    115.56 o 
 -19   3  10     8676.25     8289.69    120.06 o 
 -17   3  10      390.85      406.28     27.04 o 
 -15   3  10    13690.94    13188.39    157.34 o 
 -13   3  10     1575.16     1530.11     42.82 o 
 -11   3  10     4437.48     4416.29     63.49 o 
  -9   3  10     5681.34     5316.83     56.08 o 
  -7   3  10     6567.09     6323.32     57.16 o 
  -5   3  10     4940.31     4830.10     48.42 o 
  -3   3  10    11639.36    12747.14     98.62 o 
  -1   3  10        9.65       21.44      7.71 o 
   1   3  10     4537.93     4480.16     47.22 o 
   3   3  10     2034.36     1816.74     27.50 o 
   5   3  10     2834.33     2768.41     46.82 o 
   7   3  10    12964.00    12874.30    129.36 o 
   9   3  10      659.28      643.30     27.19 o 
  11   3  10    13134.80    13257.48    153.09 o 
  13   3  10       17.35       19.16     16.07 o 
  15   3  10     1235.24     1358.46     53.51 o 
  17   3  10      366.11      456.60     35.44 o 
  19   3  10        2.70       13.05     49.90 o 
  21   3  10      367.50      340.24     34.86 o 
  23   3  10        3.39        1.94     21.76 o 
  25   3  10        1.79      -21.29     21.29 o 
 -34   4  10      390.66      343.65     38.17 o 
 -32   4  10      209.05      233.03     32.84 o 
 -30   4  10       25.24       23.14     22.78 o 
 -28   4  10     1911.04     2074.69     65.28 o 
 -26   4  10       23.34       33.01     21.46 o 
 -24   4  10      178.20      216.76     27.37 o 
 -22   4  10      151.65      184.36     25.71 o 
 -20   4  10       73.75       89.45     31.34 o 
 -18   4  10      266.80      274.40     25.50 o 
 -16   4  10      485.85      442.71     26.91 o 
 -14   4  10       21.16       29.58     15.27 o 
 -12   4  10     3740.55     3752.70     78.97 o 
 -10   4  10      189.89      141.19     14.68 o 
  -8   4  10     4254.27     4288.63     68.08 o 
  -6   4  10     3309.94     3264.22     45.94 o 
  -4   4  10        4.93        5.75     16.45 o 
  -2   4  10    21268.78    21610.47    197.77 o 
   0   4  10      936.39      919.03     27.80 o 
   2   4  10     2583.20     2642.47     51.12 o 
   4   4  10      192.13      197.92     18.84 o 
   6   4  10      449.55      432.60     26.53 o 
   8   4  10      226.85      290.37     19.99 o 
  10   4  10      799.12      797.15     30.48 o 
  12   4  10     1336.94     1207.85     40.49 o 
  14   4  10       37.50       56.64     30.99 o 
  16   4  10      874.47      831.04     37.96 o 
  18   4  10     1070.87     1026.67     50.04 o 
  20   4  10      409.75      403.94     36.45 o 
  22   4  10       27.07       46.34     23.98 o 
  24   4  10      862.06      983.73     63.24 o 
 -33   5  10       16.69        4.17     24.18 o 
 -31   5  10       63.05       65.56     26.23 o 
 -29   5  10       42.11       18.59     22.45 o 
 -27   5  10      386.40      408.24     34.34 o 
 -25   5  10      267.02      282.64     31.04 o 
 -23   5  10      257.09      252.98     28.58 o 
 -21   5  10      523.70      457.13     36.23 o 
 -19   5  10       97.26      103.47     21.53 o 
 -17   5  10     1167.25     1214.50     46.95 o 
 -15   5  10     1575.17     1577.49     43.74 o 
 -13   5  10      541.42      499.60     24.47 o 
 -11   5  10      215.73      224.48     15.64 o 
  -9   5  10     5334.74     5229.42    124.16 o 
  -7   5  10      558.42      550.54     38.58 o 
  -5   5  10       11.05       28.12     22.74 o 
  -3   5  10      235.00      227.48     30.64 o 
  -1   5  10       99.65       61.40     26.40 o 
   1   5  10     1019.49     1009.91     51.57 o 
   3   5  10      949.12      874.22     28.28 o 
   5   5  10     1707.84     1707.12     42.07 o 
   7   5  10     3008.24     2977.32     58.79 o 
   9   5  10     1177.22     1057.56     38.64 o 
  11   5  10     1433.54     1315.73     49.94 o 
  13   5  10        3.26       26.96     18.42 o 
  15   5  10        0.22       10.42     21.60 o 
  17   5  10      803.48      759.49     46.65 o 
  19   5  10      272.80      221.57     27.01 o 
  21   5  10       87.47       60.13     51.06 o 
  23   5  10      231.50      226.86     34.69 o 
 -30   6  10       15.72       23.91     24.76 o 
 -28   6  10       17.17       22.71     23.55 o 
 -26   6  10       42.91       36.74     24.71 o 
 -24   6  10      130.75      116.41     24.64 o 
 -22   6  10      544.94      456.88     32.05 o 
 -20   6  10     1797.99     1598.31     64.93 o 
 -18   6  10        0.05       33.96     41.10 o 
 -16   6  10       37.76       38.84     18.45 o 
 -14   6  10      217.87      200.78     32.06 o 
 -12   6  10     1669.70     1579.98     51.67 o 
 -10   6  10      115.54      120.77     22.23 o 
  -8   6  10      481.05      483.10     41.84 o 
  -6   6  10      520.64      451.07     41.43 o 
  -4   6  10      642.39      657.23     73.68 o 
  -2   6  10     5432.05     5267.56    119.02 o 
   0   6  10     1935.43     1884.97     71.26 o 
   2   6  10     2525.69     2489.31    109.94 o 
   4   6  10      360.96      276.60     35.58 o 
   6   6  10     1702.56     1877.15    218.15 o 
   8   6  10      226.28      220.02     23.42 o 
  10   6  10     2372.22     2236.87     51.23 o 
  12   6  10      673.86      602.07     32.59 o 
  14   6  10       78.70       57.44     23.11 o 
  16   6  10      342.43      315.67     47.60 o 
  18   6  10       34.88       17.89     23.97 o 
  20   6  10        1.00        1.00     25.34 o 
  22   6  10      108.33      113.72     41.19 o 
 -29   7  10      224.67      199.67     30.00 o 
 -27   7  10      331.94      414.80     32.74 o 
 -25   7  10        4.85        0.85     19.59 o 
 -23   7  10      152.18      193.73     32.97 o 
 -21   7  10       44.21       30.11     32.34 o 
 -19   7  10       33.96       69.32     32.79 o 
 -17   7  10      267.21      219.63     41.77 o 
 -15   7  10        3.33       54.89     28.98 o 
 -13   7  10      253.89      231.07     28.76 o 
 -11   7  10     1078.18     1109.22     57.56 o 
  -9   7  10      119.52      114.11     32.05 o 
  -7   7  10     4510.10     4775.61    117.45 o 
  -5   7  10      672.66      811.47    193.49 o 
  -3   7  10      922.32      823.46     53.40 o 
  -1   7  10       12.01        8.43     27.48 o 
   1   7  10      871.16      908.56     57.14 o 
   3   7  10     1043.34     1041.03     59.64 o 
   5   7  10       68.49       84.78     29.12 o 
   7   7  10      579.07      548.74     95.15 o 
   9   7  10       56.96       80.14     30.56 o 
  11   7  10        7.96       36.24     30.56 o 
  13   7  10      214.55      206.49     39.43 o 
  15   7  10      234.20      200.77     25.44 o 
  17   7  10       25.16       11.22     18.69 o 
  19   7  10      505.95      537.98     34.46 o 
  21   7  10       38.90        6.96     46.41 o 
 -26   8  10      258.67      229.07     45.55 o 
 -24   8  10      251.49      270.24     46.22 o 
 -22   8  10      108.02       78.35     64.98 o 
 -20   8  10      522.85      513.50     50.74 o 
 -18   8  10      211.13      317.85     42.93 o 
 -16   8  10     2252.81     2261.39     84.99 o 
 -14   8  10     2159.18     2213.28     80.34 o 
 -12   8  10     1070.44     1138.08     89.06 o 
 -10   8  10      268.15      347.22     44.58 o 
  -8   8  10        5.23       62.61     31.99 o 
  -6   8  10      518.88      523.92     48.40 o 
  -4   8  10      414.73      474.13     45.22 o 
  -2   8  10        5.14      -25.08     25.08 o 
   0   8  10      201.82      163.49     39.74 o 
   2   8  10     1534.22     1382.78     73.10 o 
   4   8  10      541.26      516.72     47.22 o 
   6   8  10     3090.31     3116.90    100.26 o 
   8   8  10      282.94      256.05     42.25 o 
  10   8  10      740.93      688.37     54.02 o 
  12   8  10      743.81      756.39     58.37 o 
  14   8  10      398.70      409.71     50.14 o 
  16   8  10      497.62      536.73    124.45 o 
  18   8  10       91.46       86.61     39.33 o 
 -23   9  10      778.67      870.63     67.04 o 
 -21   9  10        1.53      -15.37     32.06 o 
 -19   9  10      122.46       92.42     36.92 o 
 -17   9  10      188.20      178.99     40.05 o 
 -15   9  10      118.84      102.69     55.70 o 
 -13   9  10      201.81      165.41     49.61 o 
 -11   9  10     1786.85     1870.50    119.52 o 
  -9   9  10       64.35        8.16     32.61 o 
  -7   9  10     4687.89     4835.08    130.34 o 
  -5   9  10      356.50      414.07     49.01 o 
  -3   9  10     3136.39     3255.57    105.47 o 
  -1   9  10      861.73     1034.57     88.19 o 
   1   9  10      245.23      275.66     41.80 o 
   3   9  10      438.79      489.90     60.05 o 
   5   9  10       58.67       73.88     64.98 o 
   7   9  10      521.39      473.17     50.87 o 
   9   9  10      335.26      370.95     46.40 o 
  11   9  10       79.90      139.80     43.80 o 
  13   9  10      147.54      150.59     41.03 o 
  15   9  10       34.63      -28.80     40.32 o 
 -18  10  10      444.16      634.72     91.67 o 
 -14  10  10      222.13      343.57     50.55 o 
 -12  10  10      639.75      746.34     63.75 o 
 -10  10  10      172.02      143.62     41.55 o 
  -8  10  10       40.90       22.16     33.57 o 
  -6  10  10      294.28      372.32     92.25 o 
  -4  10  10        6.25       31.66     32.87 o 
  -2  10  10      213.97      243.33     62.37 o 
   0  10  10       24.85      -14.82     28.58 o 
   2  10  10      703.42      673.73     58.78 o 
   4  10  10       16.95      -29.31     29.31 o 
   6  10  10      817.05      716.77     61.34 o 
   8  10  10      101.11      131.24     83.55 o 
  10  10  10      420.51      443.50     54.92 o 
 -11  11  10      669.81      722.91    105.59 o 
  -9  11  10        0.20       24.92     36.26 o 
  -7  11  10      632.64      735.38    126.48 o 
  -5  11  10      232.80      261.14     48.80 o 
  -3  11  10      539.10      571.14     59.76 o 
  -1  11  10      449.55      576.70     58.86 o 
   1  11  10      470.44      488.56     55.27 o 
   3  11  10      494.40      564.69     58.04 o 
 -35   1  11      389.61      411.79     63.82 o 
 -33   1  11        0.01       35.20     22.93 o 
 -31   1  11      146.04      161.91     29.79 o 
 -29   1  11      253.05      247.50     30.46 o 
 -27   1  11      330.80      321.79     31.81 o 
 -25   1  11      316.49      318.59     69.21 o 
 -23   1  11     2175.92     2027.38     64.46 o 
 -21   1  11     1699.86     1832.98     66.37 o 
 -19   1  11      279.68      260.68     25.77 o 
 -17   1  11        4.32        0.88     12.42 o 
 -15   1  11      497.56      499.21     26.78 o 
 -13   1  11     7161.12     6984.16     74.23 o 
 -11   1  11       39.57       49.60      9.73 o 
  -9   1  11     1772.28     1641.44     29.11 o 
  -7   1  11      862.39     1011.93     21.94 o 
  -5   1  11      486.45      476.26     16.00 o 
  -3   1  11      269.77      334.29     11.77 o 
  -1   1  11     4070.52     3793.14     37.82 o 
   1   1  11     1459.98     1285.18     22.31 o 
   3   1  11      125.77      152.28     13.71 o 
   5   1  11        3.47       -8.17     11.72 o 
   7   1  11      122.65      155.01     12.57 o 
   9   1  11       11.36       -4.42     14.50 o 
  11   1  11     1399.05     1492.49     37.12 o 
  13   1  11      377.29      325.15     22.75 o 
  15   1  11        5.71        5.04     13.89 o 
  17   1  11      478.35      374.40     24.71 o 
  19   1  11       75.05       20.12     22.33 o 
  21   1  11      112.34       93.84     19.40 o 
  23   1  11      151.46      183.93     22.56 o 
  25   1  11        3.32       -5.22     32.49 o 
 -36   2  11        5.62       61.50     58.02 o 
 -34   2  11       34.54       24.72     26.67 o 
 -32   2  11      215.52      252.56     33.95 o 
 -30   2  11      388.92      466.70     38.01 o 
 -28   2  11       31.77       68.19     24.15 o 
 -26   2  11     1015.23     1088.51     31.85 o 
 -24   2  11      398.48      337.78     20.40 o 
 -22   2  11     7159.12     6903.64     86.98 o 
 -20   2  11      636.31      723.92     27.15 o 
 -18   2  11     5851.20     5460.14     72.42 o 
 -16   2  11      645.94      577.74     24.10 o 
 -14   2  11     3283.64     3223.34     50.84 o 
 -12   2  11     2331.43     2398.70     62.14 o 
 -10   2  11     3658.20     3689.66     50.64 o 
  -8   2  11     1896.57     1738.02     26.09 o 
  -6   2  11     5796.98     6018.91     51.33 o 
  -4   2  11     1721.87     1442.63     23.89 o 
  -2   2  11     3561.61     3632.25     67.29 o 
   0   2  11    14175.67    14073.63     97.33 o 
   2   2  11      788.44      782.34     23.52 o 
   4   2  11     5849.62     5872.12     63.19 o 
   6   2  11      296.33      281.33     20.76 o 
   8   2  11     2911.32     2918.33     42.50 o 
  10   2  11        4.16       -0.51     11.98 o 
  12   2  11      208.40      242.68     17.66 o 
  14   2  11      410.75      448.25     40.29 o 
  16   2  11      258.53      273.02     19.95 o 
  18   2  11      711.05      644.70     26.81 o 
  20   2  11      360.92      252.01     52.22 o 
  22   2  11      510.07      520.36     40.56 o 
  24   2  11       89.25       76.72     27.45 o 
  26   2  11       44.69       93.92     28.05 o 
 -35   3  11      884.20      939.58     53.09 o 
 -33   3  11      176.50      136.63     44.38 o 
 -31   3  11      739.51      779.18     46.07 o 
 -29   3  11        8.61        5.99     22.67 o 
 -27   3  11      856.59      791.43     43.61 o 
 -25   3  11      830.55      814.39     46.59 o 
 -23   3  11      715.65      665.80     38.87 o 
 -21   3  11     3585.65     3506.49     89.19 o 
 -19   3  11     3581.06     3443.88     72.51 o 
 -17   3  11     4132.80     3973.42     75.08 o 
 -15   3  11     1990.05     1922.56     50.82 o 
 -13   3  11     9486.92     9590.13     96.70 o 
 -11   3  11      221.91      237.50     13.18 o 
  -9   3  11    13913.40    13166.02    112.94 o 
  -7   3  11       98.53       78.90      9.86 o 
  -5   3  11     9857.57     9419.38     80.47 o 
  -3   3  11     1544.79     1467.05     26.67 o 
  -1   3  11     6753.09     7148.92     66.89 o 
   1   3  11     2048.73     2020.35     31.13 o 
   3   3  11     1971.28     1855.07     31.00 o 
   5   3  11     3521.16     3191.93     41.14 o 
   7   3  11      480.21      456.70     22.56 o 
   9   3  11     3566.37     3400.85     57.49 o 
  11   3  11        3.86        4.36     13.23 o 
  13   3  11     6241.03     6398.22    101.29 o 
  15   3  11      160.53      138.72     26.22 o 
  17   3  11     1270.59     1219.62     53.12 o 
  19   3  11        5.70       25.78     22.34 o 
  21   3  11      413.55      319.95     35.06 o 
  23   3  11      400.65      383.46     38.46 o 
  25   3  11      131.31      135.63     30.51 o 
 -34   4  11      507.89      660.47     46.36 o 
 -32   4  11      246.00      209.41     32.34 o 
 -30   4  11      866.19     1018.17     49.90 o 
 -28   4  11      729.88      648.04     41.56 o 
 -26   4  11     3487.84     3455.27     81.00 o 
 -24   4  11      277.44      249.14     37.96 o 
 -22   4  11     3194.14     3346.37     75.25 o 
 -20   4  11      120.75      157.81     23.20 o 
 -18   4  11     9790.72     9579.65    158.42 o 
 -16   4  11      800.51      806.64     36.66 o 
 -14   4  11     5861.15     5655.85     87.51 o 
 -12   4  11     8119.83     7996.04    109.19 o 
 -10   4  11     9931.21     9417.22    103.82 o 
  -8   4  11     4975.31     4563.90     67.72 o 
  -6   4  11     3065.51     3069.30     49.59 o 
  -4   4  11    14687.80    14342.61    120.39 o 
  -2   4  11     1215.54     1332.34     68.29 o 
   0   4  11     8349.91     8413.40    107.51 o 
   2   4  11      225.91      211.66     19.16 o 
   4   4  11    20197.49    19885.52    218.44 o 
   6   4  11       25.56      105.75     41.47 o 
   8   4  11     5347.95     5182.62     73.19 o 
  10   4  11      797.74      720.08     36.18 o 
  12   4  11     1350.43     1326.53     39.07 o 
  14   4  11      873.30      853.98     33.89 o 
  16   4  11      307.93      378.07     34.45 o 
  18   4  11     1236.06     1285.06     74.55 o 
  20   4  11      201.89      170.51     30.46 o 
  22   4  11      360.34      378.68     38.77 o 
  24   4  11      121.17      119.00     30.13 o 
 -33   5  11       44.00       17.71     49.03 o 
 -31   5  11      958.26     1050.85     51.89 o 
 -29   5  11       33.52       37.67     43.91 o 
 -27   5  11     1053.60     1047.97     59.93 o 
 -25   5  11      326.13      422.63     34.83 o 
 -23   5  11     3015.60     2822.21     69.78 o 
 -21   5  11     2450.06     2399.35     62.88 o 
 -19   5  11     4947.32     4543.94     84.56 o 
 -17   5  11     8021.27     7861.40    113.09 o 
 -15   5  11     1378.48     1376.12     54.03 o 
 -13   5  11     4336.42     4272.81     63.81 o 
 -11   5  11      530.57      507.52     32.24 o 
  -9   5  11     7594.91     7218.49    144.18 o 
  -7   5  11       62.99       39.73     39.16 o 
  -5   5  11    14835.35    14650.08    225.76 o 
  -3   5  11     2276.91     2166.11     71.44 o 
  -1   5  11     9105.58     8750.39    157.66 o 
   1   5  11      733.58      722.88     59.18 o 
   3   5  11     1271.00     1282.34     36.35 o 
   5   5  11     4687.61     4757.56     76.17 o 
   7   5  11       80.83       25.84     17.17 o 
   9   5  11     1412.78     1466.44     44.98 o 
  11   5  11        0.91       13.29     16.96 o 
  13   5  11     2275.28     2145.54     77.68 o 
  15   5  11        1.45        0.86     19.76 o 
  17   5  11     2572.11     2438.00     74.51 o 
  19   5  11      583.53      500.15     40.63 o 
  21   5  11      907.09      896.29     51.34 o 
  23   5  11      402.06      479.23     56.28 o 
 -30   6  11      527.67      690.36     61.55 o 
 -28   6  11      101.80      101.55     34.60 o 
 -26   6  11     2134.60     2396.34     67.36 o 
 -24   6  11      539.62      406.65     32.60 o 
 -22   6  11     3859.71     4056.34     88.82 o 
 -20   6  11       40.50       70.82     19.85 o 
 -18   6  11     4574.30     4255.16     88.72 o 
 -16   6  11     2353.57     2324.58     48.18 o 
 -14   6  11     4290.69     4204.48     86.52 o 
 -12   6  11     2390.72     2309.73     62.14 o 
 -10   6  11     4855.64     4953.59    171.73 o 
  -8   6  11      139.43      229.27     61.79 o 
  -6   6  11     2335.67     2169.76     79.19 o 
  -4   6  11     1401.70     1392.99     63.34 o 
  -2   6  11        4.18        9.88     32.20 o 
   0   6  11    13138.86    13176.20    215.46 o 
   2   6  11      286.55      259.18     35.34 o 
   4   6  11     9395.06     9138.54    200.74 o 
   6   6  11      267.00      308.08     38.72 o 
   8   6  11     3530.86     3360.30     60.93 o 
  10   6  11      969.19     1108.35     60.53 o 
  12   6  11      376.50      379.72     28.14 o 
  14   6  11      550.29      563.15     34.31 o 
  16   6  11      714.21      693.11     60.12 o 
  18   6  11      236.08      212.57     27.98 o 
  20   6  11      239.58      264.97     38.13 o 
 -29   7  11       10.23       -5.58     22.14 o 
 -27   7  11      475.65      512.37     35.30 o 
 -25   7  11       19.51       76.36     21.50 o 
 -23   7  11       99.40       83.16     58.31 o 
 -21   7  11      861.46      898.47     61.66 o 
 -19   7  11      887.25      933.35     60.74 o 
 -17   7  11      867.63      849.21     56.54 o 
 -15   7  11     1392.19     1436.20     65.34 o 
 -13   7  11     2852.92     2917.81     97.02 o 
 -11   7  11       18.51        7.66     27.32 o 
  -9   7  11     3102.43     3064.22     96.47 o 
  -7   7  11     2788.08     2917.05     93.50 o 
  -5   7  11     4916.43     4952.17    123.47 o 
  -3   7  11      899.09      948.77     56.73 o 
  -1   7  11     3699.00     3732.93    104.78 o 
   1   7  11      822.76      930.00     56.50 o 
   3   7  11       50.91       57.52     34.81 o 
   5   7  11      684.00      647.58     55.12 o 
   7   7  11      372.65      309.57     40.81 o 
   9   7  11     2109.07     1965.00    165.64 o 
  11   7  11        0.09       -5.40     27.13 o 
  13   7  11      901.66      885.69     61.87 o 
  15   7  11        1.49       -3.82     16.53 o 
  17   7  11      430.42      456.88     30.53 o 
  19   7  11      289.49      281.50     29.19 o 
 -26   8  11      673.45      830.44     71.07 o 
 -24   8  11      171.50      103.58     39.15 o 
 -22   8  11      707.28      710.43     59.56 o 
 -20   8  11       66.04      102.76     34.93 o 
 -18   8  11      576.89      586.81     51.58 o 
 -16   8  11      351.37      306.34     67.30 o 
 -14   8  11      629.29      655.69     57.04 o 
 -12   8  11       27.11       11.27     30.33 o 
 -10   8  11        8.92       29.16     32.19 o 
  -8   8  11     1869.69     1995.99     82.68 o 
  -6   8  11       40.08       63.21     31.29 o 
  -4   8  11     3063.90     2886.36     96.50 o 
  -2   8  11      178.54      248.80     40.22 o 
   0   8  11     3935.81     3775.17    148.24 o 
   2   8  11      318.77      203.86     39.36 o 
   4   8  11     1159.01     1118.69     98.63 o 
   6   8  11      801.32      810.04     57.87 o 
   8   8  11     1266.87     1321.56    104.72 o 
  10   8  11      185.44      224.47     42.86 o 
  12   8  11      412.76      471.10     91.67 o 
  14   8  11      167.45      142.53     39.64 o 
  16   8  11        0.37        4.64     32.05 o 
 -23   9  11        1.19      -11.85     35.24 o 
 -21   9  11       45.53       92.38     38.30 o 
 -19   9  11       13.25      -49.90     49.90 o 
 -15   9  11      225.94      153.17     64.40 o 
 -13   9  11     1451.43     1509.03     85.00 o 
 -11   9  11      233.48      219.45     45.82 o 
  -9   9  11      740.30      649.59     56.81 o 
  -7   9  11       13.80      -20.00     27.51 o 
  -5   9  11      131.80      149.83     38.40 o 
  -3   9  11      413.62      427.66     91.09 o 
  -1   9  11       39.15       46.39     30.81 o 
   1   9  11      456.32      464.45     49.07 o 
   3   9  11       42.82       40.18     35.68 o 
   5   9  11       65.99       22.92     31.18 o 
   7   9  11        1.43      -11.97     28.30 o 
   9   9  11       73.90      121.64     36.04 o 
  11   9  11       42.27        6.18     31.22 o 
  13   9  11      338.89      324.27     59.47 o 
 -18  10  11       53.33      -47.57     54.54 o 
 -16  10  11       28.40       52.80     61.50 o 
 -14  10  11       25.45       -4.01     34.29 o 
 -12  10  11       45.17       70.41     39.87 o 
 -10  10  11      197.74      264.23     47.78 o 
  -8  10  11       21.13      -11.53     30.97 o 
  -6  10  11        6.88        7.01     32.38 o 
  -4  10  11       66.16       16.34     33.83 o 
  -2  10  11       14.53      -27.87     27.87 o 
   0  10  11      201.60      173.23     49.61 o 
   2  10  11        9.30        1.74     31.37 o 
   4  10  11      269.80      311.77     47.57 o 
   6  10  11        2.35        5.24     33.83 o 
   8  10  11       13.36      -10.61     32.98 o 
  -9  11  11       17.93       46.72     36.68 o 
  -7  11  11      253.73      262.36     50.83 o 
  -5  11  11       36.12       39.45     38.56 o 
  -3  11  11      121.01      144.82     42.11 o 
  -1  11  11       18.11        2.06     33.22 o 
 -36   0  12      247.01      241.94     66.72 o 
 -34   0  12      520.12      537.25     84.13 o 
 -32   0  12     1386.92     1326.29    106.75 o 
 -30   0  12      988.54      833.14     89.35 o 
 -28   0  12      867.84     1035.62     91.67 o 
 -26   0  12     1445.27     1470.76    105.59 o 
 -24   0  12     7742.03     7440.84    143.87 o 
 -22   0  12     1614.31     1756.54     64.68 o 
 -20   0  12    11298.00    11278.24    181.15 o 
 -18   0  12     1386.16     1310.23     52.80 o 
 -16   0  12    30701.43    31585.68    389.54 o 
 -14   0  12       50.21      105.67     63.24 o 
 -12   0  12    12147.55    12001.03    205.38 o 
 -10   0  12    17448.00    17376.93    194.03 o 
  -8   0  12     6477.67     7012.57     89.44 o 
  -6   0  12    26735.15    27854.99    239.17 o 
  -4   0  12     1146.76     1259.57     37.54 o 
  -2   0  12     3215.04     2901.82     54.05 o 
   0   0  12     1118.52      956.21     33.53 o 
   2   0  12    22900.74    22334.36    232.40 o 
   4   0  12      525.88      515.31     25.93 o 
   6   0  12     7191.50     7353.77    100.65 o 
   8   0  12     8679.17     8459.59    114.86 o 
  10   0  12    17157.17    17211.58    232.99 o 
  12   0  12      137.72      163.83     44.36 o 
  14   0  12      110.67       92.25     31.62 o 
  16   0  12     8506.11     8246.70    187.98 o 
  18   0  12      670.08      594.11     51.64 o 
  20   0  12     3031.45     2783.13    100.95 o 
  22   0  12        0.50      -26.69     26.69 o 
  24   0  12      675.07      709.56     58.60 o 
 -35   1  12      571.78      493.60     97.76 o 
 -33   1  12     2237.15     2458.81     56.69 o 
 -31   1  12      161.74       92.51     27.34 o 
 -29   1  12     3159.05     3137.18     80.55 o 
 -27   1  12      162.35      210.68     29.39 o 
 -25   1  12     3569.36     3698.75     82.78 o 
 -23   1  12     4828.10     4857.66     94.56 o 
 -21   1  12      175.68      193.53     25.98 o 
 -19   1  12     5167.49     5011.11     90.12 o 
 -17   1  12     1874.50     1918.51     38.25 o 
 -15   1  12    10063.78     9602.59    149.34 o 
 -13   1  12     2485.02     2569.17     53.43 o 
 -11   1  12    28905.22    28846.13    205.15 o 
  -9   1  12     7013.02     7524.28     91.79 o 
  -7   1  12    29656.93    29236.77    191.75 o 
  -5   1  12       15.34       51.40     12.91 o 
  -3   1  12    23410.13    23607.22    133.70 o 
  -1   1  12     4307.72     4050.05     41.47 o 
   1   1  12    22310.38    23513.49    230.88 o 
   3   1  12    10689.80    10150.20    126.06 o 
   5   1  12     1338.68     1403.21     28.75 o 
   7   1  12     5169.67     5206.31     62.91 o 
   9   1  12      432.25      436.39     22.13 o 
  11   1  12     3788.57     3729.50     58.91 o 
  13   1  12      115.04       90.90     16.76 o 
  15   1  12     4058.95     4195.84     68.67 o 
  17   1  12     1204.79     1244.70     40.72 o 
  19   1  12      303.74      357.74     26.19 o 
  21   1  12      384.72      363.26     26.01 o 
  23   1  12      558.75      584.86     31.51 o 
  25   1  12      110.09      185.08     42.35 o 
 -34   2  12      293.96      257.84     35.73 o 
 -32   2  12      345.97      372.16     36.48 o 
 -30   2  12      868.42      908.16     69.92 o 
 -28   2  12      195.98      289.02     32.69 o 
 -26   2  12     2233.23     2051.30     66.91 o 
 -24   2  12     3804.81     4044.96     63.41 o 
 -22   2  12     3052.13     2748.82     70.76 o 
 -20   2  12     4974.48     4697.90     68.52 o 
 -18   2  12        2.98       26.85     12.45 o 
 -16   2  12    15675.27    15307.65    150.28 o 
 -14   2  12      433.85      380.41     20.42 o 
 -12   2  12    10920.90    11044.80    163.46 o 
 -10   2  12    13160.54    12828.04    104.94 o 
  -8   2  12     3178.04     3141.20     41.13 o 
  -6   2  12     3327.87     3062.25     35.16 o 
  -4   2  12       97.84      129.62     11.19 o 
  -2   2  12     7198.78     7045.58     64.99 o 
   0   2  12        2.68       15.90      7.89 o 
   2   2  12     3813.88     3872.81     46.12 o 
   4   2  12     1867.03     1843.44     33.79 o 
   6   2  12     6973.01     6678.68    102.03 o 
   8   2  12      100.42      101.33     14.73 o 
  10   2  12     6071.46     5980.07     75.71 o 
  12   2  12     2073.16     2017.61     41.56 o 
  14   2  12     2139.24     2110.26     42.69 o 
  16   2  12     3473.30     3487.45    114.19 o 
  18   2  12        1.53        2.67     13.64 o 
  20   2  12     1894.64     2079.70     70.88 o 
  22   2  12       50.27       37.44     29.30 o 
  24   2  12      331.17      350.09     37.67 o 
 -33   3  12      543.93      576.61     57.41 o 
 -31   3  12       74.27       46.86     24.94 o 
 -29   3  12     3091.55     3149.85    101.18 o 
 -27   3  12        0.42       37.94     22.93 o 
 -25   3  12      514.05      540.46     36.80 o 
 -23   3  12     3340.17     3159.77     75.37 o 
 -21   3  12       73.98       76.10     21.76 o 
 -19   3  12     4534.46     4049.75     80.71 o 
 -17   3  12      251.76      233.94     24.67 o 
 -15   3  12     1005.64     1000.28     36.41 o 
 -13   3  12     5326.77     5116.80     68.45 o 
 -11   3  12     1153.89     1007.66     37.14 o 
  -9   3  12      828.93      792.39     22.12 o 
  -7   3  12     3226.73     2906.55     39.93 o 
  -5   3  12       19.12        1.08     13.46 o 
  -3   3  12    24350.04    24466.44    197.70 o 
  -1   3  12     5950.09     5831.10     60.11 o 
   1   3  12     3917.91     4080.58     50.67 o 
   3   3  12     7498.62     7338.77     74.01 o 
   5   3  12       33.34       -8.85     12.63 o 
   7   3  12     4043.58     4009.53     62.79 o 
   9   3  12      228.44      207.76     19.44 o 
  11   3  12      425.98      376.00     28.19 o 
  13   3  12       36.99       38.91     19.14 o 
  15   3  12      175.34      184.18     24.97 o 
  17   3  12       33.17       -3.53     24.95 o 
  19   3  12      377.37      407.61     37.33 o 
  21   3  12       24.59       -5.67     22.63 o 
  23   3  12      707.00      781.81     49.64 o 
 -32   4  12       45.40       39.60     25.03 o 
 -30   4  12       33.07       56.95     25.77 o 
 -28   4  12      242.64      184.42     29.69 o 
 -26   4  12      204.57      228.49     30.25 o 
 -24   4  12     1278.01     1128.04     48.47 o 
 -22   4  12     2385.44     2232.50     93.94 o 
 -20   4  12      600.04      693.28     36.92 o 
 -18   4  12      790.52      693.29     38.30 o 
 -16   4  12     4956.43     4751.23     83.06 o 
 -14   4  12     2832.93     2871.28     61.02 o 
 -12   4  12     2004.17     2074.14     44.78 o 
 -10   4  12     5427.29     5008.45     74.03 o 
  -8   4  12      129.55      142.84     17.33 o 
  -6   4  12      542.28      490.89     23.95 o 
  -4   4  12        0.45       -2.39      8.34 o 
  -2   4  12       97.50       78.75     15.29 o 
   0   4  12        1.22        4.86     13.52 o 
   2   4  12      847.38      755.52     72.92 o 
   4   4  12     1553.78     1583.24     54.27 o 
   6   4  12      556.79      617.64     61.62 o 
   8   4  12      172.54       99.27     17.05 o 
  10   4  12     1353.75     1283.34     38.74 o 
  12   4  12      814.19      820.25     59.73 o 
  14   4  12      199.71      171.53     24.96 o 
  16   4  12     1300.52     1287.36     48.05 o 
  18   4  12       60.70       81.09     22.63 o 
  20   4  12      417.97      421.22     38.95 o 
  22   4  12       63.37       80.36     27.90 o 
 -31   5  12       86.88       84.50     29.76 o 
 -29   5  12      205.52      241.57     32.43 o 
 -27   5  12       12.49       12.99     22.83 o 
 -25   5  12       22.75       25.95     43.66 o 
 -23   5  12      298.20      285.63     30.50 o 
 -21   5  12      718.51      581.25     42.96 o 
 -19   5  12      297.73      276.14     27.59 o 
 -17   5  12       19.78      -16.31     17.01 o 
 -15   5  12      217.12      132.98     19.98 o 
 -13   5  12      288.21      314.18     20.51 o 
 -11   5  12      514.43      421.11     24.88 o 
  -9   5  12     3403.46     3440.99    182.47 o 
  -7   5  12      152.78       80.24     27.83 o 
  -5   5  12        1.41       18.44     23.37 o 
  -3   5  12      291.98      325.97     47.28 o 
  -1   5  12      283.86      318.88     37.22 o 
   1   5  12      160.68      143.98     16.44 o 
   3   5  12     2024.29     1918.34     47.24 o 
   5   5  12      291.55      258.45     29.60 o 
   7   5  12      672.90      657.46     33.41 o 
   9   5  12      593.35      538.97     32.51 o 
  11   5  12        5.43       19.23     19.25 o 
  13   5  12      119.27      113.31     22.95 o 
  15   5  12        0.54       -1.15     24.51 o 
  17   5  12      159.11       85.63     30.59 o 
  19   5  12        5.06      -10.94     21.41 o 
  21   5  12      200.61      184.63     29.34 o 
 -30   6  12      155.62      150.24     30.39 o 
 -28   6  12        2.01      -22.76     22.76 o 
 -26   6  12       97.71      128.79     27.27 o 
 -24   6  12       74.36       33.76     21.59 o 
 -22   6  12      282.93      314.12     29.13 o 
 -20   6  12      119.84      116.33     22.36 o 
 -18   6  12        1.63       -0.62     16.78 o 
 -16   6  12       10.19       30.15     14.39 o 
 -14   6  12      255.78      284.45     32.65 o 
 -12   6  12       96.56       75.75     37.42 o 
 -10   6  12        5.70       36.89     29.23 o 
  -8   6  12     6127.13     6326.23    139.40 o 
  -6   6  12      323.23      306.56     39.57 o 
  -4   6  12      975.09      903.96     54.75 o 
  -2   6  12      255.26      232.59     50.48 o 
   0   6  12      148.19      151.93     33.11 o 
   2   6  12       32.24       71.84     29.74 o 
   4   6  12       71.31       44.04     29.12 o 
   6   6  12     1118.62     1116.67     50.01 o 
   8   6  12        2.26       15.82     16.51 o 
  10   6  12      621.68      609.61     36.06 o 
  12   6  12        1.96       11.62     18.38 o 
  14   6  12       22.28       26.24     21.08 o 
  16   6  12      230.41      212.96     27.37 o 
  18   6  12      502.56      512.05     44.61 o 
  20   6  12       82.08       99.59     32.86 o 
 -27   7  12      105.06      177.60     26.82 o 
 -25   7  12      114.35      113.24     23.33 o 
 -23   7  12       12.91       55.98     34.57 o 
 -21   7  12      507.12      578.20     51.38 o 
 -19   7  12      128.37      194.27     37.89 o 
 -17   7  12     1084.01      979.92     58.77 o 
 -15   7  12     1707.40     1563.59    110.81 o 
 -13   7  12      171.97      146.18     60.63 o 
 -11   7  12      810.01      845.16     64.98 o 
  -9   7  12        3.14        4.68     27.63 o 
  -7   7  12     3423.50     3508.30    105.76 o 
  -5   7  12      269.29      263.64     39.69 o 
  -3   7  12       63.65      -18.97     26.40 o 
  -1   7  12       83.41       92.52     31.11 o 
   1   7  12      297.58      297.64     40.69 o 
   3   7  12     1001.28      881.69     58.25 o 
   5   7  12     1344.72     1481.03     96.89 o 
   7   7  12       12.05        8.09     30.76 o 
   9   7  12     1208.06     1392.15     70.18 o 
  11   7  12      206.23      233.69     49.03 o 
  13   7  12      114.35       65.41     32.32 o 
  15   7  12      256.85      254.35     24.65 o 
  17   7  12      125.12      127.64     27.21 o 
 -26   8  12       68.95       76.93     42.23 o 
 -24   8  12      303.29      285.91     56.28 o 
 -22   8  12        5.32      -18.47     40.03 o 
 -20   8  12       39.59       38.18     33.71 o 
 -18   8  12        6.33       27.27     48.74 o 
 -16   8  12        4.84       30.75     52.80 o 
 -14   8  12       40.73        7.15     33.45 o 
 -12   8  12      619.48      677.24     57.59 o 
 -10   8  12       72.11       74.84     51.06 o 
  -8   8  12     1756.94     1772.06     80.41 o 
  -6   8  12      796.94      957.49     98.63 o 
  -4   8  12      461.05      505.12     49.89 o 
  -2   8  12     1339.08     1440.45     72.56 o 
   0   8  12      105.57       80.67     34.84 o 
   2   8  12      425.65      493.13     53.67 o 
   4   8  12       78.00       56.46     32.98 o 
   6   8  12      222.52      139.47     52.51 o 
   8   8  12      158.99       85.02     44.96 o 
  10   8  12      136.60      159.77     79.19 o 
  12   8  12       22.95      -10.04     30.22 o 
  14   8  12       66.74       32.44     35.24 o 
 -21   9  12      519.72      529.71     88.77 o 
 -19   9  12      469.53      486.77     85.87 o 
 -13   9  12      156.57      216.97     46.17 o 
 -11   9  12      755.85      923.91     83.84 o 
  -9   9  12      208.01      335.56     48.41 o 
  -7   9  12      755.06      972.50     65.73 o 
  -5   9  12       39.47       37.84     30.92 o 
  -3   9  12      372.53      328.05     46.15 o 
  -1   9  12       19.75       32.26     43.51 o 
   1   9  12      229.75      246.65     61.21 o 
   3   9  12       33.06       27.85     35.10 o 
   5   9  12      502.93      433.33     51.86 o 
   7   9  12      274.30      289.75     46.26 o 
   9   9  12      310.24      380.73     50.14 o 
  11   9  12      607.68      707.59     62.39 o 
 -16  10  12        7.27        6.38     60.34 o 
 -14  10  12        4.44      -11.59     35.24 o 
 -12  10  12      707.88      903.37     95.44 o 
 -10  10  12        4.62       93.41     53.96 o 
  -8  10  12      863.37      883.85     66.84 o 
  -6  10  12       78.65       73.23     37.87 o 
  -4  10  12      310.02      333.17     62.95 o 
  -2  10  12      566.38      633.50     59.28 o 
   0  10  12       35.32       27.94     32.20 o 
   2  10  12      413.15      458.49     58.60 o 
   4  10  12      235.94      290.31     52.80 o 
   6  10  12      307.82      343.83     50.97 o 
 -35   1  13       21.53       10.85     96.31 o 
 -33   1  13        5.71      -23.28     23.28 o 
 -31   1  13       16.01       38.04     18.25 o 
 -29   1  13        2.20       11.78     16.88 o 
 -27   1  13        4.67        8.78     17.65 o 
 -25   1  13      158.53      156.92     29.61 o 
 -23   1  13     2627.23     2762.11     57.22 o 
 -21   1  13        1.59        2.71     15.41 o 
 -19   1  13     2286.94     2189.69     53.43 o 
 -17   1  13       89.46       82.69     18.36 o 
 -15   1  13       69.45      100.16     15.24 o 
 -13   1  13      218.01      172.51     15.90 o 
 -11   1  13      679.20      817.80     24.82 o 
  -9   1  13     1839.75     1894.88     33.99 o 
  -7   1  13      176.67      206.17     19.10 o 
  -5   1  13      271.43      275.06     13.08 o 
  -3   1  13       74.74       74.85     10.22 o 
  -1   1  13      595.41      589.17     18.91 o 
   1   1  13     2009.85     2049.23     37.06 o 
   3   1  13     5179.69     5389.22     59.21 o 
   5   1  13     1342.32     1315.15     32.10 o 
   7   1  13     1453.35     1494.63     34.72 o 
   9   1  13      174.74      132.68     17.36 o 
  11   1  13        4.86       -5.95     13.88 o 
  13   1  13      165.14      113.16     18.10 o 
  15   1  13       96.71       91.50     20.21 o 
  17   1  13      489.28      449.40     39.85 o 
  19   1  13       84.75       49.39     28.87 o 
  21   1  13        1.29       -5.32     17.78 o 
  23   1  13       23.50       10.08     19.37 o 
 -34   2  13      100.33       91.03     29.17 o 
 -32   2  13      553.92      442.92     40.13 o 
 -30   2  13      200.72      203.58     31.53 o 
 -28   2  13      870.54      762.11     44.95 o 
 -26   2  13       27.54       18.97     14.27 o 
 -24   2  13       37.44       49.02     16.58 o 
 -22   2  13      837.05      938.23     43.99 o 
 -20   2  13      220.73      236.08     23.62 o 
 -18   2  13     3286.51     3332.31     56.82 o 
 -16   2  13        0.03       -0.56     12.78 o 
 -14   2  13     5098.76     5073.92     70.47 o 
 -12   2  13      115.52       95.09     22.79 o 
 -10   2  13     2932.41     2976.01     39.84 o 
  -8   2  13     4835.12     4702.37     53.45 o 
  -6   2  13     2458.14     2437.79     38.42 o 
  -4   2  13     2574.11     2622.99     36.93 o 
  -2   2  13     6847.87     6773.60     70.22 o 
   0   2  13     1969.22     1806.48     30.72 o 
   2   2  13        1.93        0.67     10.61 o 
   4   2  13     2860.80     2788.35     43.50 o 
   6   2  13        4.27       -3.95     12.03 o 
   8   2  13     2642.44     2635.43     82.22 o 
  10   2  13        5.20       27.32     24.55 o 
  12   2  13     1302.51     1422.57     41.95 o 
  14   2  13       43.02       12.27     13.96 o 
  16   2  13      114.03      167.61     17.77 o 
  18   2  13      232.52      196.99     26.84 o 
  20   2  13      203.43      154.98     40.90 o 
  22   2  13       43.58       34.62     25.53 o 
 -33   3  13        6.39       45.30     38.28 o 
 -31   3  13     1188.41     1266.27     56.47 o 
 -29   3  13       58.85       95.26     26.89 o 
 -27   3  13     4268.69     4371.75     95.04 o 
 -25   3  13      130.80      106.41     25.60 o 
 -23   3  13     3410.74     3692.91     82.01 o 
 -21   3  13        2.53       -8.52     18.21 o 
 -19   3  13     3284.09     3063.56     69.89 o 
 -17   3  13     1842.40     1794.52     35.29 o 
 -15   3  13     1458.42     1347.95     31.84 o 
 -13   3  13     3355.35     3427.89     51.91 o 
 -11   3  13     2421.98     2274.19     38.49 o 
  -9   3  13     3449.09     3304.95     54.75 o 
  -7   3  13       50.28       68.33     15.59 o 
  -5   3  13     3642.08     3427.16     61.33 o 
  -3   3  13      114.73      111.25     20.10 o 
  -1   3  13     5151.83     5172.74     78.14 o 
   1   3  13      706.74      712.21     23.00 o 
   3   3  13     3888.33     3988.77     51.35 o 
   5   3  13      892.53      980.35     25.79 o 
   7   3  13      633.31      582.48     21.92 o 
   9   3  13     2073.47     2044.36     65.14 o 
  11   3  13      211.74      210.81     25.39 o 
  13   3  13     1490.26     1486.31     49.93 o 
  15   3  13        0.93      -13.17     18.27 o 
  17   3  13      708.80      689.77     38.61 o 
  19   3  13        6.53      -17.77     19.97 o 
  21   3  13      150.25      140.74     31.51 o 
 -32   4  13      379.71      391.34     39.48 o 
 -30   4  13      114.74      118.35     41.02 o 
 -28   4  13      562.26      497.19     38.92 o 
 -26   4  13      724.16      819.68     45.51 o 
 -24   4  13        8.31       54.04     22.90 o 
 -22   4  13     3624.99     3692.14     80.96 o 
 -20   4  13     1702.15     1519.99     52.63 o 
 -18   4  13     6903.16     6914.68    108.58 o 
 -16   4  13      145.59      156.11     22.94 o 
 -14   4  13     4825.86     4726.84     81.47 o 
 -12   4  13       40.07       39.58     15.49 o 
 -10   4  13     3923.60     3940.66     73.27 o 
  -8   4  13     5150.89     5008.68     81.17 o 
  -6   4  13     7559.90     7179.06     94.66 o 
  -4   4  13     3870.37     3698.63     50.37 o 
  -2   4  13     1338.77     1448.21     31.07 o 
   0   4  13     7577.20     7781.61    112.63 o 
   2   4  13     1148.25     1146.40     39.72 o 
   4   4  13     6293.24     6323.06     96.81 o 
   6   4  13      243.94      256.50     23.82 o 
   8   4  13     2898.77     2776.06    119.83 o 
  10   4  13        2.51       19.37     17.62 o 
  12   4  13      520.18      562.49     34.00 o 
  14   4  13        2.98      -17.68     17.68 o 
  16   4  13      774.51      795.25     41.07 o 
  18   4  13      211.47      216.77     28.87 o 
  20   4  13      280.96      259.11     31.79 o 
  22   4  13      305.60      314.46     75.42 o 
 -31   5  13     1242.17     1407.02     59.62 o 
 -29   5  13       72.53       40.56     25.84 o 
 -27   5  13     2321.68     2275.35     68.82 o 
 -25   5  13       99.65       30.62     22.39 o 
 -23   5  13     1746.46     1734.27     56.50 o 
 -21   5  13      241.54      235.88     27.54 o 
 -19   5  13     3461.64     3233.15     75.26 o 
 -17   5  13     2202.05     2293.02     81.06 o 
 -15   5  13     1320.09     1235.46     42.44 o 
 -13   5  13     5470.52     5562.73    143.71 o 
 -11   5  13      900.18      742.30     31.12 o 
  -9   5  13     5024.81     5027.16    169.41 o 
  -7   5  13      137.49      141.56     45.25 o 
  -5   5  13     3598.49     3333.92     93.50 o 
  -3   5  13      344.35      253.48     36.99 o 
  -1   5  13     3260.32     3230.49     78.91 o 
   1   5  13     1778.87     1769.84     43.49 o 
   3   5  13     2344.17     2264.05     52.05 o 
   5   5  13     2725.53     2756.44    104.48 o 
   7   5  13     3615.95     3587.79     71.08 o 
   9   5  13     3337.66     3491.34    128.64 o 
  11   5  13      511.53      429.36     31.39 o 
  13   5  13      401.19      480.22     40.50 o 
  15   5  13        0.50       -1.32     24.18 o 
  17   5  13      465.01      465.54     35.73 o 
  19   5  13        0.28        2.46     22.49 o 
 -30   6  13       92.11      170.99     32.12 o 
 -28   6  13      112.24       92.79     26.58 o 
 -26   6  13      739.10      870.70     45.47 o 
 -24   6  13      148.30      110.04     24.67 o 
 -22   6  13     1198.61     1331.29     55.15 o 
 -20   6  13      199.19      115.08     22.95 o 
 -18   6  13     1258.35     1327.59     43.25 o 
 -16   6  13      203.44      200.11     20.99 o 
 -14   6  13     4971.09     4640.27    124.10 o 
 -12   6  13     2097.00     2101.45     83.45 o 
 -10   6  13     3839.60     3916.52    111.96 o 
  -8   6  13     2006.39     1764.33    107.91 o 
  -6   6  13     4169.86     4141.67    112.26 o 
  -4   6  13     4134.08     4274.86    192.62 o 
  -2   6  13     3924.43     3663.67    158.10 o 
   0   6  13     4481.98     4580.15    218.44 o 
   2   6  13      710.14      612.05     55.99 o 
   4   6  13     1638.39     1663.14     72.44 o 
   6   6  13       49.29       49.98     16.11 o 
   8   6  13      673.79      678.48     33.02 o 
  10   6  13      242.20      218.18     24.29 o 
  12   6  13      697.47      697.40     36.89 o 
  14   6  13       12.84       34.65     21.68 o 
  16   6  13      417.07      455.55     53.96 o 
  18   6  13      183.77      202.48     36.10 o 
 -27   7  13      999.02     1095.65     61.47 o 
 -25   7  13       14.25       14.03     21.04 o 
 -23   7  13     1963.14     2225.58    122.42 o 
 -21   7  13      284.68      397.85     47.95 o 
 -19   7  13      932.15      866.79     90.51 o 
 -15   7  13     1300.60     1213.16    104.43 o 
 -13   7  13     1867.04     1901.25    120.10 o 
 -11   7  13      368.37      360.22     72.52 o 
  -9   7  13      330.84      309.82     63.24 o 
  -7   7  13      988.50      837.31     57.96 o 
  -5   7  13      362.08      406.96     45.52 o 
  -3   7  13      253.21      322.69     42.45 o 
  -1   7  13      875.18      843.28     57.46 o 
   1   7  13      194.15      151.11     36.51 o 
   3   7  13     2220.01     2098.01     84.04 o 
   5   7  13     1383.09     1329.12    118.36 o 
   7   7  13      243.75      230.89     40.33 o 
   9   7  13      816.03      880.61     60.57 o 
  11   7  13        5.21       19.29     30.47 o 
  13   7  13      396.50      433.33     50.16 o 
  15   7  13       23.08      -29.63     32.52 o 
 -24   8  13       71.89       22.52     85.58 o 
 -22   8  13      396.67      431.65     82.97 o 
 -20   8  13       31.16       87.03     59.18 o 
 -18   8  13      257.06      324.32     73.68 o 
 -16   8  13       52.81      -19.73     48.16 o 
 -14   8  13     1038.56     1127.29     99.21 o 
 -12   8  13       42.90      114.23     38.89 o 
 -10   8  13     2161.71     2139.13    128.80 o 
  -8   8  13      382.74      444.40     69.04 o 
  -6   8  13      773.54      785.86     59.83 o 
  -4   8  13     1390.61     1322.44     71.11 o 
  -2   8  13       80.89       64.22     34.02 o 
   0   8  13      109.58      120.59     35.88 o 
   2   8  13        6.31      -26.59     26.59 o 
   4   8  13      230.08      261.41     42.34 o 
   6   8  13       40.62       90.76     36.34 o 
   8   8  13       76.49       38.09     31.63 o 
  10   8  13        7.12      -11.11     31.39 o 
  12   8  13      498.88      434.25     52.80 o 
 -21   9  13        0.24       -6.96     54.54 o 
 -19   9  13       21.24       98.63     57.44 o 
 -17   9  13      206.64      203.64     70.20 o 
 -15   9  13        0.83      -48.74     48.74 o 
 -13   9  13      685.34      648.80     62.13 o 
 -11   9  13       67.42       16.76     36.24 o 
  -9   9  13      257.97      267.60     81.81 o 
  -7   9  13       50.46       57.84     35.85 o 
  -5   9  13       13.64       10.93     31.72 o 
  -3   9  13      114.40      235.30     44.28 o 
  -1   9  13      275.50      183.06     42.04 o 
   1   9  13       21.31       77.99     36.31 o 
   3   9  13      162.05      139.42     41.46 o 
   5   9  13       85.85      119.87     39.51 o 
   7   9  13       21.89       27.27     34.69 o 
   9   9  13       69.66       48.85     37.62 o 
 -14  10  13       16.18       29.82     45.83 o 
 -12  10  13        3.85       36.82     46.12 o 
 -10  10  13       59.78       19.25     41.34 o 
  -8  10  13      185.44      123.44     40.79 o 
  -6  10  13      144.37      165.95     43.69 o 
  -4  10  13       36.89        2.72     71.65 o 
  -2  10  13       11.19       12.72     39.45 o 
   0  10  13       30.98       77.90     36.80 o 
   2  10  13      148.78      176.90     44.69 o 
 -34   0  14     1612.21     1835.69    132.28 o 
 -32   0  14      257.78      465.31     80.65 o 
 -30   0  14     3317.72     3173.59    156.07 o 
 -28   0  14     2086.43     2189.60    129.96 o 
 -26   0  14     2291.20     1958.69    116.62 o 
 -24   0  14     5267.53     4989.29    117.34 o 
 -22   0  14      477.39      422.17     40.00 o 
 -20   0  14    13368.11    13150.58    206.76 o 
 -18   0  14     1200.01     1209.08     55.09 o 
 -16   0  14     3754.34     3917.03    148.24 o 
 -14   0  14     8427.95     8264.17    144.14 o 
 -12   0  14     7992.73     8178.02    190.13 o 
 -10   0  14      205.17      286.75     31.56 o 
  -8   0  14     2785.37     2656.61     57.38 o 
  -6   0  14     1472.90     1401.57     37.30 o 
  -4   0  14     6962.09     7065.35    101.56 o 
  -2   0  14     5571.90     5489.45     85.97 o 
   0   0  14     2813.33     2890.35     60.25 o 
   2   0  14     7455.23     7077.49    144.92 o 
   4   0  14     1658.77     1560.81     46.30 o 
   6   0  14    13560.03    13855.46    164.67 o 
   8   0  14      473.94      434.95     34.11 o 
  10   0  14     4213.28     4167.88    109.07 o 
  12   0  14      482.74      681.46     40.87 o 
  14   0  14     3394.96     3450.15    216.99 o 
  16   0  14      118.80       91.67     34.81 o 
  18   0  14       90.31      143.88     37.71 o 
  20   0  14        4.70       51.64     33.07 o 
  22   0  14      504.71      471.11     50.48 o 
 -33   1  14      423.24      479.34     29.48 o 
 -31   1  14       57.76       25.34     19.65 o 
 -29   1  14     1058.68     1070.72     40.26 o 
 -27   1  14       68.63       46.42     18.82 o 
 -25   1  14     2536.73     2450.49     82.29 o 
 -23   1  14     1034.32      814.38     35.09 o 
 -21   1  14     3808.13     3809.82     67.08 o 
 -19   1  14      646.33      619.08     29.64 o 
 -17   1  14     2017.96     2036.94     41.50 o 
 -15   1  14     3856.95     3790.94     74.14 o 
 -13   1  14     2788.30     2844.28     47.59 o 
 -11   1  14    28872.47    28442.41    222.61 o 
  -9   1  14     1787.76     1770.74     40.52 o 
  -7   1  14    26377.39    26421.21    167.81 o 
  -5   1  14        7.95       -9.52      9.52 o 
  -3   1  14     6427.95     6425.68     61.96 o 
  -1   1  14      173.78      212.18     22.42 o 
   1   1  14     2851.16     2826.60     42.14 o 
   3   1  14      442.37      499.23     21.93 o 
   5   1  14     4313.35     4397.66     59.98 o 
   7   1  14      188.58      171.95     17.15 o 
   9   1  14     4515.38     4457.28     67.98 o 
  11   1  14      425.67      482.35     25.50 o 
  13   1  14     2850.31     2653.42     58.38 o 
  15   1  14     3116.78     3314.76     66.57 o 
  17   1  14      270.60      250.04     24.73 o 
  19   1  14     1657.44     1750.33     63.33 o 
  21   1  14      148.20      213.54     24.53 o 
 -34   2  14      312.46      300.61     37.67 o 
 -32   2  14      267.50      261.19     34.83 o 
 -30   2  14     1878.67     1976.47     67.45 o 
 -28   2  14     1428.59     1465.10     58.11 o 
 -26   2  14     3114.25     2973.68     59.04 o 
 -24   2  14     5058.43     5254.31     77.80 o 
 -22   2  14      469.90      393.11     24.46 o 
 -20   2  14     9741.12     9478.49    111.38 o 
 -18   2  14      354.23      331.95     22.20 o 
 -16   2  14     3156.87     2993.99     54.40 o 
 -14   2  14      433.16      466.48     24.04 o 
 -12   2  14     2781.21     2790.81     50.93 o 
 -10   2  14     3082.62     3109.52     41.98 o 
  -8   2  14     2347.15     2323.42     42.10 o 
  -6   2  14     1381.47     1336.33     30.77 o 
  -4   2  14     7541.67     7453.79     75.59 o 
  -2   2  14     4704.20     4468.35     53.58 o 
   0   2  14     3848.21     3985.03     54.26 o 
   2   2  14     8731.31     8913.28    101.18 o 
   4   2  14       10.19       -2.77     13.09 o 
   6   2  14     4921.73     4809.90     69.07 o 
   8   2  14      741.19      794.04     30.20 o 
  10   2  14      409.63      391.15     22.90 o 
  12   2  14      370.99      392.83     23.78 o 
  14   2  14      639.35      648.41     28.30 o 
  16   2  14        5.55       -0.11     13.79 o 
  18   2  14       63.38       49.98     31.91 o 
  20   2  14        0.69       -6.93     24.95 o 
 -33   3  14      451.12      430.61     41.41 o 
 -31   3  14        0.29       25.28     23.77 o 
 -29   3  14        4.22        3.85     22.77 o 
 -27   3  14      231.61      220.13     31.85 o 
 -25   3  14     1237.56     1212.90     60.52 o 
 -23   3  14      395.46      334.22     32.64 o 
 -21   3  14       12.54       -6.61     19.65 o 
 -19   3  14       78.87      102.29     28.08 o 
 -17   3  14     3400.05     3442.14     53.45 o 
 -15   3  14     4675.50     4369.40     61.79 o 
 -13   3  14     1062.63     1053.23     31.02 o 
 -11   3  14    17019.03    16193.07    157.66 o 
  -9   3  14      110.31      113.69     15.20 o 
  -7   3  14     7899.91     7780.77     91.69 o 
  -5   3  14      126.57      124.22     15.87 o 
  -3   3  14     2056.17     1835.53     43.85 o 
  -1   3  14        0.55        1.94     11.12 o 
   1   3  14      870.96      941.87     26.72 o 
   3   3  14       93.60       90.53     13.00 o 
   5   3  14      441.98      454.81     22.52 o 
   7   3  14      142.77      177.62     15.98 o 
   9   3  14     2410.38     2286.49     59.65 o 
  11   3  14      739.36      745.06     38.70 o 
  13   3  14      693.26      628.88     38.71 o 
  15   3  14     1064.29     1040.66     45.62 o 
  17   3  14       18.99       52.98     21.82 o 
  19   3  14      430.31      418.54     35.53 o 
  21   3  14      101.79       75.29     28.71 o 
 -32   4  14       19.91      -10.00     32.79 o 
 -30   4  14      172.94      221.26     32.65 o 
 -28   4  14      312.54      305.17     58.39 o 
 -26   4  14      119.84       90.17     26.55 o 
 -24   4  14     3532.77     3341.39     84.48 o 
 -22   4  14       98.17       80.96     35.89 o 
 -20   4  14      976.36      892.47     43.32 o 
 -18   4  14      184.06      214.41     26.75 o 
 -16   4  14       25.54       36.22     24.67 o 
 -14   4  14       23.41       50.33     21.09 o 
 -12   4  14      438.37      356.56     35.09 o 
 -10   4  14      671.14      676.25     46.99 o 
  -8   4  14      266.42      266.63     16.10 o 
  -6   4  14       77.69       64.28     12.70 o 
  -4   4  14      237.50      238.59     16.03 o 
  -2   4  14     1099.37     1015.48     27.26 o 
   0   4  14       74.03       86.45     32.96 o 
   2   4  14     6397.04     6028.87    194.37 o 
   4   4  14      197.25      181.25     23.85 o 
   6   4  14     1976.43     1977.95     54.30 o 
   8   4  14      313.20      344.96     28.59 o 
  10   4  14       80.86       79.35     21.91 o 
  12   4  14      122.85      165.54     41.34 o 
  14   4  14       53.58       48.81     22.07 o 
  16   4  14        4.44      -18.79     18.79 o 
  18   4  14       21.13       28.03     22.55 o 
  20   4  14       12.79       -0.64     20.98 o 
 -31   5  14       12.88       15.11     25.30 o 
 -29   5  14        0.12      -12.63     23.10 o 
 -27   5  14      146.52      141.86     33.02 o 
 -25   5  14      244.73      219.99     40.78 o 
 -23   5  14      506.56      506.45     44.71 o 
 -21   5  14        1.02      -16.69     19.49 o 
 -19   5  14        2.85       18.50     20.04 o 
 -17   5  14       56.74       47.83     20.79 o 
 -15   5  14      148.02      136.30     40.61 o 
 -13   5  14        8.28       -0.40     16.77 o 
 -11   5  14     2158.17     1898.45     48.08 o 
  -9   5  14      825.37      781.66     32.24 o 
  -7   5  14     4424.24     4073.45    159.55 o 
  -5   5  14      287.23      299.57     40.32 o 
  -3   5  14       23.45        7.63     24.82 o 
  -1   5  14        5.93       -1.41     12.76 o 
   1   5  14        3.07        2.87     17.09 o 
   3   5  14      396.07      325.31     25.44 o 
   5   5  14      265.17      250.72     24.85 o 
   7   5  14      146.73      122.36     23.00 o 
   9   5  14      128.19      121.86     23.97 o 
  11   5  14        5.66       -6.49     22.74 o 
  13   5  14       27.75       25.69     31.91 o 
  15   5  14      334.61      276.59     38.42 o 
  17   5  14      166.00      184.42     29.24 o 
  19   5  14      335.57      370.16     81.23 o 
 -28   6  14       39.07       -0.08     30.89 o 
 -26   6  14       60.95       21.18     23.08 o 
 -24   6  14      229.50      165.49     27.41 o 
 -22   6  14        0.56      -19.21     19.21 o 
 -20   6  14        0.85      -22.75     48.58 o 
 -18   6  14      873.40      930.29     46.70 o 
 -16   6  14      262.50      283.60     23.82 o 
 -14   6  14        7.80       23.99     30.66 o 
 -12   6  14        4.66       22.33     30.96 o 
 -10   6  14       25.48      -23.82     28.25 o 
  -8   6  14       23.77       -4.54     40.32 o 
  -6   6  14      483.69      497.22     53.09 o 
  -4   6  14       29.20       29.33     36.55 o 
  -2   6  14       39.85       46.95     30.55 o 
   0   6  14      284.09      284.36     55.12 o 
   2   6  14      344.50      346.75     43.12 o 
   4   6  14      481.49      478.47     46.23 o 
   6   6  14       81.05       93.89     24.18 o 
   8   6  14      157.83      192.55     23.18 o 
  10   6  14       62.05       40.48     20.92 o 
  12   6  14      145.41       99.13     27.47 o 
  14   6  14      230.96      201.39     64.40 o 
  16   6  14      220.90      237.14     36.71 o 
 -27   7  14        2.48        7.03     38.87 o 
 -25   7  14      208.44      261.18     47.52 o 
 -23   7  14      197.74      207.79     52.22 o 
 -21   7  14       58.20       75.42     58.02 o 
 -19   7  14       41.75      116.04     56.86 o 
 -17   7  14       71.93       -1.16     46.99 o 
 -15   7  14      275.18       84.13     53.96 o 
 -13   7  14        1.54      -30.10     30.10 o 
 -11   7  14       16.57       12.77     30.92 o 
  -9   7  14       22.34       47.51     33.12 o 
  -7   7  14      375.55      408.28     48.69 o 
  -5   7  14      212.77      173.35     38.97 o 
  -3   7  14     2982.75     3086.64    153.46 o 
  -1   7  14      127.58       99.82     33.45 o 
   1   7  14       12.91        2.57     29.87 o 
   3   7  14      288.66      274.93     43.34 o 
   5   7  14      608.10      579.10     71.94 o 
   7   7  14      455.45      411.89     49.03 o 
   9   7  14      321.35      278.82     44.10 o 
  11   7  14      118.10      196.01     40.11 o 
  13   7  14       11.13      -25.08     31.73 o 
 -22   8  14      185.63      123.00     61.50 o 
 -20   8  14      177.32      255.28     69.62 o 
 -18   8  14      127.01       72.52     60.34 o 
 -16   8  14     1005.75      894.64     99.79 o 
 -14   8  14      208.65      219.99     52.22 o 
 -12   8  14     1828.92     1769.22     87.34 o 
 -10   8  14       45.24      118.70     39.96 o 
  -8   8  14      551.98      599.89     55.99 o 
  -6   8  14        5.40        7.98     32.11 o 
  -4   8  14       26.39        7.92     31.80 o 
  -2   8  14      877.39      841.38     79.77 o 
   0   8  14        2.28       30.56     31.33 o 
   2   8  14        0.77       19.63     29.55 o 
   4   8  14      373.16      344.11     47.67 o 
   6   8  14        8.91       31.30     37.13 o 
   8   8  14      380.61      330.67     48.15 o 
  10   8  14      456.90      567.43     56.96 o 
 -19   9  14      132.38      223.95     71.94 o 
 -17   9  14        1.48      -30.75     55.12 o 
 -15   9  14      205.34      244.32     49.80 o 
 -13   9  14       52.91        7.04     38.28 o 
 -11   9  14       65.06      156.10     45.76 o 
  -9   9  14      672.67      807.03     94.57 o 
  -7   9  14      258.09      280.79     47.87 o 
  -5   9  14      111.61      116.11     39.74 o 
  -3   9  14     1273.57     1415.09     77.83 o 
  -1   9  14        0.02      -15.74     35.97 o 
   1   9  14     1490.91     1659.08     84.50 o 
   3   9  14      188.50      214.67     44.03 o 
   5   9  14      483.34      572.83     57.74 o 
   7   9  14        4.17       50.20     65.85 o 
 -12  10  14      138.38      161.87     60.92 o 
 -10  10  14      219.20      276.28     66.43 o 
  -8  10  14      398.52      545.95     86.45 o 
  -6  10  14      368.85      537.78    108.78 o 
  -4  10  14      168.40      125.44     51.93 o 
  -2  10  14       46.64       60.62     59.18 o 
 -33   1  15      230.65      171.99     23.12 o 
 -31   1  15       26.54       74.12     20.78 o 
 -29   1  15        6.66      -10.27     17.07 o 
 -27   1  15      421.84      440.61     28.54 o 
 -25   1  15        1.37       20.57     17.63 o 
 -23   1  15       90.25      121.17     22.44 o 
 -21   1  15      102.97      110.10     19.84 o 
 -19   1  15     1144.05     1248.10     40.81 o 
 -17   1  15      576.53      576.70     26.98 o 
 -15   1  15      190.02      199.51     18.22 o 
 -13   1  15      203.63      201.53     18.16 o 
 -11   1  15     2822.08     3066.53     55.32 o 
  -9   1  15      250.46      237.06     19.18 o 
  -7   1  15     1577.12     1571.95     32.02 o 
  -5   1  15       13.77       30.65     12.12 o 
  -3   1  15      113.85      136.46     14.16 o 
  -1   1  15      109.67      130.41     15.80 o 
   1   1  15      226.85      211.49     17.49 o 
   3   1  15        1.96       -4.55     12.91 o 
   5   1  15     1193.72     1093.94     48.01 o 
   7   1  15        3.69      -10.11     15.00 o 
   9   1  15      394.08      366.53     23.81 o 
  11   1  15      193.57      167.70     22.64 o 
  13   1  15      214.02      242.52     25.05 o 
  15   1  15       49.03       28.13     24.00 o 
  17   1  15        0.56       -6.28     17.81 o 
  19   1  15        0.03        4.91     18.21 o 
 -32   2  15      181.91      164.85     38.31 o 
 -30   2  15       12.51       45.89     25.99 o 
 -28   2  15      567.82      532.98     50.14 o 
 -26   2  15       67.82      116.81     18.48 o 
 -24   2  15      234.80      335.60     35.67 o 
 -22   2  15      298.67      297.30     23.24 o 
 -20   2  15      757.68      759.45     45.22 o 
 -18   2  15     4387.63     4488.23     70.48 o 
 -16   2  15      966.85      821.71     32.16 o 
 -14   2  15     1785.96     1669.35     41.40 o 
 -12   2  15       17.36       13.10     14.02 o 
 -10   2  15        8.50       10.85     12.26 o 
  -8   2  15     2053.94     2071.60     41.14 o 
  -6   2  15     1703.54     1658.53     34.68 o 
  -4   2  15     1486.67     1515.50     32.85 o 
  -2   2  15     2762.71     2768.61     42.92 o 
   0   2  15      229.80      274.34     20.96 o 
   2   2  15     4097.77     4104.82     64.26 o 
   4   2  15      925.99      910.03     33.19 o 
   6   2  15       44.82       28.01     15.26 o 
   8   2  15     1174.56     1150.17     35.69 o 
  10   2  15       34.12       30.83     15.40 o 
  12   2  15       14.41       16.05     15.07 o 
  14   2  15      113.77      104.36     17.75 o 
  16   2  15       84.14      109.27     23.16 o 
  18   2  15       32.36       69.14     31.33 o 
  20   2  15       94.46      101.17     29.23 o 
 -33   3  15       72.96      112.50     44.92 o 
 -31   3  15      423.14      477.53     41.68 o 
 -29   3  15        2.90       14.37     26.97 o 
 -27   3  15     1311.61     1247.33     54.95 o 
 -25   3  15        0.47       33.66     23.43 o 
 -23   3  15     3419.11     3161.11     80.34 o 
 -21   3  15       93.45       51.22     22.43 o 
 -19   3  15     1642.60     1588.85     35.79 o 
 -17   3  15      346.56      424.04     23.07 o 
 -15   3  15     3160.63     3062.72     52.32 o 
 -13   3  15     1279.38     1280.10     49.59 o 
 -11   3  15     2216.75     2153.13     45.34 o 
  -9   3  15     3963.02     4030.71     90.61 o 
  -7   3  15     3621.49     3496.47     57.95 o 
  -5   3  15     1284.03     1258.13     39.61 o 
  -3   3  15      395.09      385.15     23.78 o 
  -1   3  15     1292.58     1196.85     30.79 o 
   1   3  15       41.32       33.23     13.11 o 
   3   3  15     1403.80     1448.89     36.52 o 
   5   3  15      741.10      741.23     29.06 o 
   7   3  15     1170.30     1155.38     31.97 o 
   9   3  15      399.37      424.77     37.76 o 
  11   3  15      434.92      461.45     33.51 o 
  13   3  15      273.35      313.74     32.65 o 
  15   3  15      144.46      142.70     26.43 o 
  17   3  15      273.35      289.52     32.10 o 
  19   3  15       62.68       80.30     28.92 o 
 -32   4  15      705.51      799.49     95.73 o 
 -30   4  15        7.25       41.86     25.98 o 
 -28   4  15      396.64      326.09     35.54 o 
 -26   4  15       85.64       98.42     26.58 o 
 -24   4  15      949.31      969.92     48.03 o 
 -22   4  15      526.65      681.65     64.26 o 
 -20   4  15        8.76      -18.11     18.11 o 
 -18   4  15     3784.07     3787.96     79.08 o 
 -16   4  15       74.69       48.21     26.98 o 
 -14   4  15     5524.39     5311.77    182.18 o 
 -12   4  15        5.16      -17.62     17.62 o 
 -10   4  15     6276.13     6147.23     74.43 o 
  -8   4  15       81.61      128.34     15.14 o 
  -6   4  15     1409.96     1315.68     34.28 o 
  -4   4  15     2172.70     2287.48    119.61 o 
  -2   4  15     3902.06     3819.97     57.87 o 
   0   4  15     2267.67     2273.24    111.02 o 
   2   4  15     2197.00     2175.45     56.38 o 
   4   4  15      926.39      968.82     49.71 o 
   6   4  15      891.27      813.01     58.02 o 
   8   4  15     1490.02     1630.38     53.37 o 
  10   4  15        1.89        7.29     18.90 o 
  12   4  15     1343.75     1291.00     49.91 o 
  14   4  15       38.19       77.50     23.50 o 
  16   4  15      494.09      463.42     47.32 o 
  18   4  15        8.21       23.59     31.54 o 
 -29   5  15       89.33       61.76     36.44 o 
 -27   5  15     1149.46     1363.51     77.83 o 
 -25   5  15       17.91       50.19     24.91 o 
 -23   5  15     2761.52     2757.04     72.08 o 
 -21   5  15        8.39      -13.91     20.81 o 
 -19   5  15     3673.87     3570.19     91.83 o 
 -17   5  15        9.74      -20.18     22.05 o 
 -15   5  15     6307.27     5922.23    113.87 o 
 -13   5  15      148.82      170.50     23.26 o 
 -11   5  15      339.13      382.57     25.69 o 
  -9   5  15     2021.98     2170.69     47.60 o 
  -7   5  15      819.54      722.26     58.60 o 
  -5   5  15     2409.53     2539.69    240.20 o 
  -3   5  15     1206.47     1148.25     45.14 o 
  -1   5  15     1857.59     1845.07     73.82 o 
   1   5  15        7.27       31.44     17.53 o 
   3   5  15      138.53      161.37     22.39 o 
   5   5  15      981.30      951.20     44.38 o 
   7   5  15      571.70      618.47     36.27 o 
   9   5  15     1734.98     1733.55     65.47 o 
  11   5  15      249.44      229.15     34.17 o 
  13   5  15      220.89      188.34     35.09 o 
  15   5  15       18.19       -2.03     27.00 o 
  17   5  15      171.12      301.11     72.52 o 
 -28   6  15      500.70      503.46     56.86 o 
 -26   6  15      127.82      141.67     28.78 o 
 -24   6  15      726.62      740.56     42.75 o 
 -22   6  15      577.59      739.53     62.08 o 
 -20   6  15      858.51      776.56     50.48 o 
 -18   6  15     1011.74     1250.18    100.95 o 
 -16   6  15      108.87       99.79     56.86 o 
 -14   6  15     1833.60     1719.97     81.78 o 
 -12   6  15      653.77      629.27     55.59 o 
 -10   6  15     1845.88     1706.88     99.21 o 
  -8   6  15      548.55      482.92     52.22 o 
  -6   6  15     1086.16     1252.87     69.45 o 
  -4   6  15      362.94      337.97     43.07 o 
  -2   6  15      844.74      901.73    169.70 o 
   0   6  15     1570.15     1644.07     76.99 o 
   2   6  15     1784.83     1643.66    137.50 o 
   4   6  15     2415.99     2398.51     89.79 o 
   6   6  15      627.40      551.09     31.77 o 
   8   6  15     1027.41     1007.27     40.89 o 
  10   6  15       76.21       56.02     25.15 o 
  12   6  15      308.24      280.98     34.53 o 
  14   6  15      119.32      137.44     31.86 o 
 -25   7  15        6.38      -29.59     56.28 o 
 -21   7  15       53.23       57.44     60.34 o 
 -19   7  15      997.56     1089.00    106.75 o 
 -17   7  15       18.48       23.21     49.90 o 
 -15   7  15      360.89      262.82     69.62 o 
 -13   7  15      289.65      391.00     65.27 o 
 -11   7  15     1050.61      993.28     72.52 o 
  -9   7  15      970.19     1089.99     70.85 o 
  -7   7  15      614.26      560.80    100.95 o 
  -5   7  15     1376.14     1361.97     72.97 o 
  -3   7  15       10.59       20.23     57.73 o 
  -1   7  15      492.79      469.42     51.38 o 
   1   7  15       94.49       60.22     34.83 o 
   3   7  15      468.91      401.46     47.41 o 
   5   7  15      395.35      471.21     49.64 o 
   7   7  15        1.85      -29.12     29.12 o 
   9   7  15      407.43      404.80     50.04 o 
  11   7  15      185.38      210.18     42.75 o 
 -22   8  15       70.10       77.16     62.08 o 
 -20   8  15      117.74      186.82     64.98 o 
 -18   8  15      273.78      294.73     76.58 o 
 -16   8  15      134.73      155.49     65.56 o 
 -14   8  15      722.08      790.28     77.74 o 
 -12   8  15      228.11      296.06     50.98 o 
 -10   8  15      305.95      414.19    106.46 o 
  -8   8  15      243.46      181.02     60.34 o 
  -6   8  15      226.97      181.69     42.23 o 
  -4   8  15      642.48      709.13     60.90 o 
  -2   8  15      265.51      316.31     48.17 o 
   0   8  15      678.62      667.73     58.80 o 
   2   8  15      737.46      757.85     82.97 o 
   4   8  15      351.60      436.23     52.13 o 
   6   8  15      433.54      422.64     51.96 o 
   8   8  15      318.56      315.49     49.44 o 
 -17   9  15       59.67      186.82     71.36 o 
 -15   9  15       12.80        8.61     39.45 o 
 -13   9  15        0.87       48.95     41.19 o 
 -11   9  15       55.79       51.95     43.68 o 
  -9   9  15      379.06      473.29     60.43 o 
  -7   9  15       43.28       24.95     33.64 o 
  -5   9  15      372.47      341.49     52.85 o 
  -3   9  15       25.37       14.62     49.32 o 
  -1   9  15       26.89       -8.51     31.58 o 
   1   9  15      244.70      219.22     43.62 o 
   3   9  15        2.78       19.33     35.24 o 
 -32   0  16       37.91       32.49     56.28 o 
 -30   0  16     1390.77     1437.11    117.20 o 
 -28   0  16      161.40      344.05     67.88 o 
 -26   0  16      906.33      972.78     59.03 o 
 -24   0  16       79.41      161.95     49.03 o 
 -22   0  16      652.22      552.51     44.87 o 
 -20   0  16     6237.84     5807.43    126.39 o 
 -18   0  16     2606.41     2691.64     65.22 o 
 -16   0  16     8686.43     8860.43    126.14 o 
 -14   0  16     7784.70     7744.74    114.64 o 
 -12   0  16     7960.36     8218.84    117.69 o 
 -10   0  16     1483.99     1468.92     50.89 o 
  -8   0  16     6500.02     6492.25    385.82 o 
  -6   0  16     2336.75     2389.41     58.67 o 
  -4   0  16     8304.29     8678.12    122.13 o 
  -2   0  16     1550.35     1663.08     50.97 o 
   0   0  16      568.51      601.65     32.87 o 
   2   0  16       40.05       21.64     20.35 o 
   4   0  16      213.45      195.15     28.92 o 
   6   0  16      447.77      427.94     36.34 o 
   8   0  16       59.53        1.43     21.72 o 
  10   0  16      692.73      822.45     46.17 o 
  12   0  16     1659.69     1596.59    113.14 o 
  14   0  16     1040.05     1152.24     74.26 o 
  16   0  16      160.83      132.86     40.03 o 
  18   0  16     1410.76     1516.01     82.39 o 
 -33   1  16      109.73      212.36     24.49 o 
 -31   1  16     1218.52     1223.82     44.31 o 
 -29   1  16     1110.38     1176.21     42.27 o 
 -27   1  16      397.06      373.97     27.67 o 
 -25   1  16     2959.92     3022.78     63.07 o 
 -23   1  16       58.81       14.38     17.30 o 
 -21   1  16     5105.16     4998.52     80.45 o 
 -19   1  16      485.10      550.03     29.64 o 
 -17   1  16      192.52      249.37     28.11 o 
 -15   1  16     1924.86     2070.04     58.13 o 
 -13   1  16     1280.18     1318.48     35.66 o 
 -11   1  16     1298.10     1405.97     40.33 o 
  -9   1  16     1393.05     1427.60     36.39 o 
  -7   1  16     6272.35     6229.50     69.81 o 
  -5   1  16     3322.04     3295.35     78.30 o 
  -3   1  16     8410.33     8300.56     91.05 o 
  -1   1  16     1386.95     1352.29     36.22 o 
   1   1  16     7653.64     7910.11     89.03 o 
   3   1  16      131.99       83.65     16.45 o 
   5   1  16     4539.05     4773.70     74.03 o 
   7   1  16      621.35      618.39     32.78 o 
   9   1  16      437.70      472.98     38.94 o 
  11   1  16      680.68      705.22     35.22 o 
  13   1  16      325.80      306.68     26.91 o 
  15   1  16      120.26      134.58     22.40 o 
  17   1  16       14.14      -13.68     28.36 o 
  19   1  16       32.92       25.14     24.93 o 
 -32   2  16       19.09      100.06     29.50 o 
 -30   2  16       47.03      143.63     33.43 o 
 -28   2  16      454.94      490.05     39.62 o 
 -26   2  16      352.70      353.68     30.48 o 
 -24   2  16      368.55      399.47     25.60 o 
 -22   2  16     2468.78     2579.41     84.33 o 
 -20   2  16      933.20     1074.57     37.74 o 
 -18   2  16     3019.69     2888.29     62.22 o 
 -16   2  16     3038.14     3000.19     57.43 o 
 -14   2  16     1624.97     1562.92     42.20 o 
 -12   2  16     5905.15     5844.51     92.83 o 
 -10   2  16      362.39      311.49     20.75 o 
  -8   2  16     6892.15     6784.24     96.85 o 
  -6   2  16      237.04      265.60     17.75 o 
  -4   2  16       12.27       -3.63     12.06 o 
  -2   2  16     2373.43     2455.41     45.48 o 
   0   2  16      132.62      146.45     19.10 o 
   2   2  16     1637.33     1565.10     61.97 o 
   4   2  16      131.48      115.03     20.68 o 
   6   2  16      344.18      383.97     24.36 o 
   8   2  16      483.03      476.03     27.38 o 
  10   2  16      663.34      653.99     33.70 o 
  12   2  16      112.37       89.22     19.45 o 
  14   2  16     1373.70     1392.61     42.45 o 
  16   2  16       91.06      106.52     40.90 o 
  18   2  16     1131.04     1111.99     58.19 o 
 -31   3  16      589.04      539.02     48.14 o 
 -29   3  16      321.33      437.06     41.62 o 
 -27   3  16     1279.14     1207.13     54.02 o 
 -25   3  16      432.50      514.99     39.30 o 
 -23   3  16       86.48      102.88     26.22 o 
 -21   3  16     1820.54     1797.21     59.79 o 
 -19   3  16      595.83      636.17     26.34 o 
 -17   3  16      556.24      522.03     36.93 o 
 -15   3  16     1328.60     1222.06     40.44 o 
 -13   3  16       67.71       67.91     17.46 o 
 -11   3  16       19.41       22.96     15.09 o 
  -9   3  16       75.27       70.52     16.62 o 
  -7   3  16     2847.88     2665.32     51.92 o 
  -5   3  16      827.76      824.29     35.21 o 
  -3   3  16     3214.14     3205.02     56.82 o 
  -1   3  16     2889.37     2729.74     51.52 o 
   1   3  16     4063.29     3970.58     82.87 o 
   3   3  16       26.30       11.19     20.68 o 
   5   3  16     1978.44     1880.42     50.66 o 
   7   3  16      857.52      941.62     30.40 o 
   9   3  16        6.11       17.03     33.18 o 
  11   3  16      574.33      571.59     44.20 o 
  13   3  16       17.99      -11.50     20.56 o 
  15   3  16       15.90       22.98     22.09 o 
  17   3  16        4.38       -2.13     24.60 o 
 -30   4  16        0.91       45.89     26.98 o 
 -28   4  16      220.79      190.53     31.95 o 
 -26   4  16       48.91       20.69     22.43 o 
 -24   4  16       39.05       63.54     24.08 o 
 -22   4  16      276.71      262.74     30.61 o 
 -20   4  16      232.04      161.59     27.18 o 
 -18   4  16      599.89      614.34     44.54 o 
 -16   4  16      206.41      214.14     32.52 o 
 -14   4  16     1027.15      957.01     85.00 o 
 -12   4  16     2710.92     2455.00     86.23 o 
 -10   4  16       26.78        2.94     13.31 o 
  -8   4  16     2943.72     2884.80     80.81 o 
  -6   4  16       98.31      127.58     16.28 o 
  -4   4  16       96.12       89.91     17.17 o 
  -2   4  16      257.68      278.53     26.89 o 
   0   4  16      100.44       64.08     20.83 o 
   2   4  16        1.18        5.94     26.40 o 
   4   4  16      217.48      189.85     30.26 o 
   6   4  16       29.05       47.47     25.64 o 
   8   4  16       61.76       93.55     23.52 o 
  10   4  16      102.77      105.78     29.99 o 
  12   4  16      120.49      123.43     25.38 o 
  14   4  16      483.19      465.47     36.31 o 
  16   4  16       24.68        7.11     22.28 o 
 -29   5  16        0.35       -2.56     24.83 o 
 -27   5  16        3.99      -23.97     23.97 o 
 -25   5  16      290.09      295.59     33.75 o 
 -23   5  16      101.39      117.43     26.95 o 
 -21   5  16      604.74      579.74     45.42 o 
 -19   5  16      188.88      146.11     63.82 o 
 -17   5  16       10.18       -0.11     43.22 o 
 -15   5  16      213.61      217.01     35.97 o 
 -13   5  16      315.87      293.44     27.42 o 
 -11   5  16       58.51       46.29     18.84 o 
  -9   5  16       70.72       28.04     14.79 o 
  -7   5  16       19.55       -6.39     30.46 o 
  -5   5  16        5.64      -16.05     27.48 o 
  -3   5  16      338.73      249.04     20.78 o 
  -1   5  16      153.47      165.70     20.62 o 
   1   5  16      377.64      350.22     27.18 o 
   3   5  16        0.38      -12.11     18.65 o 
   5   5  16      377.14      291.64     32.91 o 
   7   5  16       57.13       45.11     25.82 o 
   9   5  16      113.09      116.75     33.94 o 
  11   5  16      235.13      223.26     35.95 o 
  13   5  16       69.31       59.71     28.99 o 
  15   5  16        0.08       -1.26     22.32 o 
 -26   6  16       55.55       75.84     26.40 o 
 -24   6  16      219.42      248.87     57.44 o 
 -22   6  16       61.34      132.61     66.43 o 
 -20   6  16       42.10       76.54     24.57 o 
 -18   6  16      282.42      331.59     29.77 o 
 -16   6  16        0.52      -42.35     42.35 o 
 -14   6  16       77.87       66.21     34.83 o 
 -12   6  16        5.92       46.69     32.87 o 
 -10   6  16        0.41      -16.32     29.83 o 
  -8   6  16        6.18       -1.90     31.39 o 
  -6   6  16      155.99      177.54     60.34 o 
  -4   6  16     1138.35     1171.37     68.80 o 
  -2   6  16      152.63      155.81     38.56 o 
   0   6  16     1109.86     1041.84     65.50 o 
   2   6  16       51.91        8.67     32.49 o 
   4   6  16       91.67       41.52     33.61 o 
   6   6  16      108.28       70.16     31.44 o 
   8   6  16        0.08       -4.84     21.58 o 
  10   6  16       60.66       23.32     24.97 o 
  12   6  16       58.35       47.24     27.17 o 
 -23   7  16       26.38       88.77     66.14 o 
 -21   7  16      114.13       61.50     59.18 o 
 -19   7  16        3.88      -27.27     52.80 o 
 -17   7  16      640.49      829.66     96.89 o 
 -15   7  16       54.26       85.87     56.28 o 
 -13   7  16     1397.66     1328.02     78.56 o 
 -11   7  16        6.71       41.68     39.16 o 
  -9   7  16      231.09      207.32     44.58 o 
  -7   7  16       25.36       75.70     36.81 o 
  -5   7  16       61.95       94.71     35.12 o 
  -3   7  16      261.25      275.41     45.13 o 
  -1   7  16      529.17      522.91     98.63 o 
   1   7  16       46.16       24.39     34.98 o 
   3   7  16        1.45      -27.17     30.13 o 
   5   7  16        1.71      -17.81     31.52 o 
   7   7  16      197.16      205.65     43.37 o 
   9   7  16      557.43      668.95     93.41 o 
 -20   8  16        9.69      -23.79     51.06 o 
 -18   8  16       26.05       52.22     63.24 o 
 -16   8  16       29.09       56.28     64.40 o 
 -14   8  16      166.72      222.80     50.28 o 
 -12   8  16      322.26      317.93     78.32 o 
 -10   8  16      103.14       88.99     39.80 o 
  -8   8  16      276.82      330.14     98.63 o 
  -6   8  16      232.26      145.21     42.39 o 
  -4   8  16     1405.93     1415.30     79.71 o 
  -2   8  16      177.48      211.00     45.94 o 
   0   8  16      209.49      256.94     62.66 o 
   2   8  16      123.76      153.49     71.65 o 
   4   8  16       87.60      100.27     42.10 o 
   6   8  16        1.07      -16.42     71.65 o 
 -13   9  16      387.76      366.35     57.98 o 
 -11   9  16      123.75      258.31     51.02 o 
  -9   9  16      133.20      186.45     78.90 o 
  -7   9  16      222.65      257.02     68.46 o 
  -5   9  16       51.83       94.27     40.41 o 
  -3   9  16      214.20      270.49     48.19 o 
  -1   9  16       99.85      145.77     44.34 o 
 -31   1  17      131.25      125.83     30.23 o 
 -29   1  17       47.05       57.92     21.05 o 
 -27   1  17       40.20       46.76     19.79 o 
 -25   1  17       29.05       56.02     20.23 o 
 -23   1  17       71.41      104.51     21.21 o 
 -21   1  17      280.15      222.59     24.46 o 
 -19   1  17      110.99      192.42     24.96 o 
 -17   1  17        8.15       12.41     14.68 o 
 -15   1  17      468.81      481.41     24.86 o 
 -13   1  17      494.21      522.44     24.52 o 
 -11   1  17       36.99       20.31     13.71 o 
  -9   1  17      404.00      418.75     22.93 o 
  -7   1  17       20.63      -13.00     13.00 o 
  -5   1  17      669.56      664.92     27.27 o 
  -3   1  17      130.31      173.86     18.58 o 
  -1   1  17      477.99      530.31     25.07 o 
   1   1  17      637.41      638.62     27.34 o 
   3   1  17      410.92      396.07     23.10 o 
   5   1  17      451.61      359.68     41.86 o 
   7   1  17      158.17      142.80     22.99 o 
   9   1  17        2.80       15.50     18.43 o 
  11   1  17       23.66      -10.26     17.94 o 
  13   1  17       65.80       72.02     21.11 o 
  15   1  17       39.42       44.74     19.70 o 
  17   1  17        0.49       -1.12     18.60 o 
 -30   2  17        2.27       -7.53     23.58 o 
 -28   2  17      317.12      334.78     23.97 o 
 -26   2  17       11.31       24.79     17.21 o 
 -24   2  17      117.76      103.25     20.25 o 
 -22   2  17       56.02       77.06     18.98 o 
 -20   2  17      109.97      103.43     20.18 o 
 -18   2  17     1379.51     1498.79     43.70 o 
 -16   2  17      451.12      439.09     30.49 o 
 -14   2  17      866.32      841.58     38.65 o 
 -12   2  17      170.82      154.11     22.30 o 
 -10   2  17      818.21      826.60     47.76 o 
  -8   2  17      131.61      118.25     17.28 o 
  -6   2  17      866.60      904.05     28.75 o 
  -4   2  17      749.27      765.60     38.08 o 
  -2   2  17     1292.23     1308.32     39.56 o 
   0   2  17        6.20        9.82     15.34 o 
   2   2  17      467.46      384.32     24.93 o 
   4   2  17      808.85      833.42     50.16 o 
   6   2  17      117.72      114.22     19.03 o 
   8   2  17      676.56      708.33     31.51 o 
  10   2  17       82.18      118.31     20.75 o 
  12   2  17      510.28      645.57     40.30 o 
  14   2  17      404.93      358.11     32.38 o 
  16   2  17        6.72        2.29     25.02 o 
 -31   3  17      115.58      188.96     47.18 o 
 -29   3  17       66.06       48.81     27.22 o 
 -27   3  17      680.53      778.94     47.55 o 
 -25   3  17      683.35      674.77     67.29 o 
 -23   3  17      871.92      962.58     58.10 o 
 -21   3  17      229.90      184.12     33.32 o 
 -19   3  17     1131.12     1243.06     39.56 o 
 -17   3  17       56.78        8.21     16.05 o 
 -15   3  17     1776.72     1896.85     61.62 o 
 -13   3  17      936.86     1005.79     39.49 o 
 -11   3  17     3310.62     3334.08     60.28 o 
  -9   3  17       23.90       53.24     26.55 o 
  -7   3  17      563.60      554.06     28.19 o 
  -5   3  17      390.06      399.43     24.70 o 
  -3   3  17       33.76       41.11     17.80 o 
  -1   3  17      796.25      851.39     32.59 o 
   1   3  17      168.09      160.97     18.87 o 
   3   3  17     1386.37     1461.47     39.61 o 
   5   3  17      187.69      148.93     18.29 o 
   7   3  17      535.94      634.77     27.17 o 
   9   3  17        3.91        0.56     20.49 o 
  11   3  17       43.38       50.92     23.39 o 
  13   3  17      227.54      260.14     31.49 o 
  15   3  17       19.31       14.99     25.58 o 
 -28   4  17      351.51      436.49     44.54 o 
 -26   4  17       65.30      103.76     27.94 o 
 -24   4  17      970.52      999.02     49.20 o 
 -22   4  17      402.83      455.83     43.25 o 
 -20   4  17      814.88      734.02     60.05 o 
 -18   4  17       12.16        4.92     26.26 o 
 -16   4  17      888.88      768.81     64.98 o 
 -14   4  17     1232.65     1252.75     88.19 o 
 -12   4  17        2.28       19.92     12.79 o 
 -10   4  17     1919.36     1931.77     55.02 o 
  -8   4  17      138.50      161.14     18.13 o 
  -6   4  17     2904.70     2990.19     52.65 o 
  -4   4  17      113.53      132.58     18.84 o 
  -2   4  17     2096.35     2034.89     54.11 o 
   0   4  17      486.53      491.93    111.97 o 
   2   4  17     1028.38     1025.23     64.40 o 
   4   4  17      457.03      538.16     42.81 o 
   6   4  17      463.26      399.98     51.64 o 
   8   4  17      698.98      819.33     43.04 o 
  10   4  17      134.14      147.74     26.27 o 
  12   4  17      431.91      362.02     34.69 o 
  14   4  17        3.78       -2.09     21.77 o 
 -27   5  17      230.66      307.28     36.29 o 
 -25   5  17      628.20      537.09     48.71 o 
 -23   5  17      119.92      130.28     33.94 o 
 -21   5  17      142.56      162.67     57.44 o 
 -19   5  17     1937.13     2049.78     87.03 o 
 -17   5  17       75.60      127.11     28.09 o 
 -15   5  17     3159.15     3205.99     83.80 o 
 -13   5  17      379.49      445.93     30.96 o 
 -11   5  17     2312.45     2170.07     69.42 o 
  -9   5  17      241.12      273.44     22.67 o 
  -7   5  17      313.79      324.89     73.97 o 
  -5   5  17     1613.33     1684.46     78.33 o 
  -3   5  17      457.31      350.18     42.35 o 
  -1   5  17      799.03      829.32     47.94 o 
   1   5  17      609.72      596.34     34.42 o 
   3   5  17      927.83      922.44     47.96 o 
   5   5  17       28.09       10.73     39.16 o 
   7   5  17      367.51      398.32     39.25 o 
   9   5  17        5.90        2.67     25.10 o 
  11   5  17      272.91      358.82     40.25 o 
  13   5  17      280.15      391.04     78.90 o 
 -24   6  17      479.48      549.30     43.55 o 
 -22   6  17      377.16      406.47     59.47 o 
 -20   6  17      452.60      479.30     36.48 o 
 -18   6  17      591.34      717.35     77.74 o 
 -16   6  17      275.48      287.77     72.52 o 
 -14   6  17      897.07      884.73     66.43 o 
 -12   6  17      152.25      140.33     41.02 o 
 -10   6  17     2084.56     2066.61    125.32 o 
  -8   6  17       14.42       -5.51     44.38 o 
  -6   6  17      803.70      821.79     62.77 o 
  -4   6  17       60.54      110.67     36.84 o 
  -2   6  17      791.20      870.88     67.30 o 
   0   6  17      376.52      480.54     52.03 o 
   2   6  17      794.78      802.03    122.71 o 
   4   6  17      966.74     1037.36    103.27 o 
   6   6  17      217.62      183.00     26.45 o 
   8   6  17      489.52      491.02     38.13 o 
  10   6  17      109.23       58.23     60.34 o 
 -21   7  17      111.72      146.79     64.98 o 
 -19   7  17      964.93      907.40    102.11 o 
 -17   7  17       10.91       17.41     52.22 o 
 -15   7  17     1034.49      903.92    100.37 o 
 -13   7  17       36.42       60.92     37.91 o 
 -11   7  17      333.01      356.96     53.07 o 
  -9   7  17      604.44      686.49     62.51 o 
  -7   7  17       22.06        8.13     33.73 o 
  -5   7  17      230.36      270.36     69.62 o 
  -3   7  17      212.48      263.40     48.74 o 
  -1   7  17      354.75      409.32     52.45 o 
   1   7  17      189.70      204.20     43.46 o 
   3   7  17      110.52      135.68     40.00 o 
   5   7  17      182.53      176.75     43.43 o 
   7   7  17       88.36      149.69     63.24 o 
 -18   8  17      286.50      342.31     80.65 o 
 -16   8  17       45.13       31.91     56.86 o 
 -14   8  17       17.89      -23.10     37.13 o 
 -12   8  17       18.66       44.45     39.80 o 
 -10   8  17      468.66      411.39     58.33 o 
  -8   8  17      115.10       40.19     62.37 o 
  -6   8  17      652.73      787.31    100.37 o 
  -4   8  17       56.60       65.04     37.91 o 
  -2   8  17       10.73        5.54     33.16 o 
   0   8  17      308.58      411.47     54.68 o 
   2   8  17       82.55       86.57     41.14 o 
 -30   0  18     1468.16     1818.36     76.16 o 
 -28   0  18      211.84      179.62     36.25 o 
 -26   0  18     3114.82     3237.31     78.54 o 
 -24   0  18      199.58      305.32     45.43 o 
 -22   0  18     3598.35     3607.09     80.09 o 
 -20   0  18      375.02      426.40     34.73 o 
 -18   0  18      985.05     1024.61     44.27 o 
 -16   0  18     2094.79     2181.28     59.95 o 
 -14   0  18      168.12      177.11     25.46 o 
 -12   0  18       45.06       30.93     46.99 o 
 -10   0  18       45.80       54.22     23.98 o 
  -8   0  18     3113.95     3285.89     86.97 o 
  -6   0  18       69.81       75.23     25.82 o 
  -4   0  18     2518.26     2426.46     75.78 o 
  -2   0  18      116.45      143.15     29.05 o 
   0   0  18     3870.40     3913.15     95.97 o 
   2   0  18      114.56      176.04     31.33 o 
   4   0  18     1265.18     1254.65    154.62 o 
   6   0  18     1187.82     1384.04     72.52 o 
   8   0  18      109.23      147.32     29.65 o 
  10   0  18     1422.01     1802.71    149.69 o 
  12   0  18       12.74      -23.95     23.95 o 
  14   0  18      482.30      504.18     56.28 o 
 -31   1  18      127.90      116.41     23.87 o 
 -29   1  18      390.15      525.26     32.75 o 
 -27   1  18      211.21      182.08     36.23 o 
 -25   1  18      525.04      675.47     36.01 o 
 -23   1  18      147.91      110.96     22.15 o 
 -21   1  18      314.88      344.16     27.18 o 
 -19   1  18      143.88      123.23     19.76 o 
 -17   1  18     2789.45     3048.04     55.78 o 
 -15   1  18      190.67      207.27     19.97 o 
 -13   1  18     3993.82     4136.83     63.16 o 
 -11   1  18      136.44      116.27     32.48 o 
  -9   1  18     6212.06     6352.51    122.68 o 
  -7   1  18      314.82      352.67     28.49 o 
  -5   1  18      243.32      244.61     20.99 o 
  -3   1  18     4152.94     4309.10     64.99 o 
  -1   1  18      153.00      132.33     22.11 o 
   1   1  18     2623.48     2504.51     50.08 o 
   3   1  18        0.31      -10.30     15.61 o 
   5   1  18      789.54      761.50     38.27 o 
   7   1  18      107.52       49.10     35.88 o 
   9   1  18      288.74      313.17     37.58 o 
  11   1  18       66.54       32.96     20.35 o 
  13   1  18      140.86      205.26     42.77 o 
  15   1  18       37.90       65.27     21.14 o 
 -30   2  18      456.41      467.32     42.67 o 
 -28   2  18      108.56       95.26     28.16 o 
 -26   2  18      974.56     1023.81     38.18 o 
 -24   2  18      101.37       94.88     20.02 o 
 -22   2  18     2380.29     2426.23     55.17 o 
 -20   2  18      898.89      987.78     38.30 o 
 -18   2  18     1008.76      960.04     41.57 o 
 -16   2  18     2485.00     2687.36     64.16 o 
 -14   2  18      254.81      208.68     31.41 o 
 -12   2  18      745.71      742.23     37.71 o 
 -10   2  18       60.31       70.99     15.95 o 
  -8   2  18      564.57      514.35     24.88 o 
  -6   2  18      553.68      469.09     24.33 o 
  -4   2  18     1466.01     1549.74     39.74 o 
  -2   2  18      462.08      371.62     25.44 o 
   0   2  18     1069.34     1059.10     49.49 o 
   2   2  18      104.46      112.75     24.45 o 
   4   2  18     1000.16     1011.40     38.52 o 
   6   2  18     1142.31     1201.70     39.94 o 
   8   2  18       60.00       24.07     24.28 o 
  10   2  18     1322.16     1398.53     52.99 o 
  12   2  18        1.11       -8.94     17.23 o 
  14   2  18       22.18       37.89     27.67 o 
 -29   3  18      654.45      656.15     45.92 o 
 -27   3  18        2.55      -18.24     22.57 o 
 -25   3  18       51.77       50.85     26.12 o 
 -23   3  18      265.48      297.59     33.67 o 
 -21   3  18      274.19      245.70     21.35 o 
 -19   3  18        0.76      -15.38     15.38 o 
 -17   3  18      608.52      575.86     31.65 o 
 -15   3  18      343.18      319.88     25.81 o 
 -13   3  18      985.48     1073.30     46.09 o 
 -11   3  18      458.61      437.76     26.87 o 
  -9   3  18     2731.71     2697.42     55.68 o 
  -7   3  18     1753.80     1814.44     46.29 o 
  -5   3  18       86.05       35.89     19.15 o 
  -3   3  18     1654.35     1693.97     49.65 o 
  -1   3  18        2.13       13.49     15.49 o 
   1   3  18      470.02      399.02     24.83 o 
   3   3  18        1.12       -2.96     15.14 o 
   5   3  18      118.73      113.20     18.16 o 
   7   3  18       94.49      103.42     16.82 o 
   9   3  18        4.02       30.64     22.22 o 
  11   3  18      152.57       76.78     29.12 o 
  13   3  18       20.09       31.71     26.44 o 
 -28   4  18      101.10      104.24     29.78 o 
 -26   4  18      138.28      153.51     35.50 o 
 -24   4  18        4.82       -6.10     27.23 o 
 -22   4  18      473.18      493.94     69.62 o 
 -20   4  18      430.93      428.61     43.23 o 
 -18   4  18        2.22      -21.62     24.85 o 
 -16   4  18      589.01      541.23     43.51 o 
 -14   4  18       27.78        4.85     32.49 o 
 -12   4  18       54.48       40.21     14.45 o 
 -10   4  18        1.24      -14.24     20.35 o 
  -8   4  18        4.80       -8.88     15.83 o 
  -6   4  18       11.48       18.27     15.01 o 
  -4   4  18       40.73       39.51     15.68 o 
  -2   4  18        0.08       -5.35     14.43 o 
   0   4  18      134.32      173.39     29.62 o 
   2   4  18      426.46      448.43     40.21 o 
   4   4  18     1071.13      882.56     53.46 o 
   6   4  18      475.13      497.32     44.54 o 
   8   4  18        8.72       20.59     22.68 o 
  10   4  18      388.98      389.73     34.76 o 
  12   4  18        4.67        3.12     26.07 o 
 -25   5  18      201.56      192.16     38.28 o 
 -23   5  18      228.60      218.05     38.28 o 
 -21   5  18       41.65       80.26     29.88 o 
 -19   5  18        0.32      -27.51     46.70 o 
 -17   5  18      134.26      133.40     30.13 o 
 -15   5  18       31.14       35.89     24.77 o 
 -13   5  18      349.85      355.93     29.92 o 
 -11   5  18        1.61        5.05     21.29 o 
  -9   5  18      128.69      112.35     31.36 o 
  -7   5  18      421.83      290.82     44.92 o 
  -5   5  18       11.21        0.30     32.57 o 
  -3   5  18      954.27      822.89     40.61 o 
  -1   5  18       10.30       13.75     20.94 o 
   1   5  18      102.54      100.96     43.22 o 
   3   5  18        2.05        0.99     23.43 o 
   5   5  18      133.90      107.60     29.46 o 
   7   5  18       34.29       16.51     25.74 o 
   9   5  18       45.23       -6.61     27.13 o 
 -24   6  18       20.26      -19.73     56.28 o 
 -22   6  18       10.67       21.98     25.41 o 
 -20   6  18       29.83       69.92     69.04 o 
 -18   6  18       50.09       55.12     59.76 o 
 -16   6  18      153.02      160.71     68.46 o 
 -14   6  18      131.19      106.34     42.01 o 
 -12   6  18      147.02      178.68     46.04 o 
 -10   6  18      130.18      148.37     53.09 o 
  -8   6  18        2.33        3.29     33.34 o 
  -6   6  18       16.16      -20.87     31.79 o 
  -4   6  18       30.39       67.46     36.58 o 
  -2   6  18      107.41       81.03     35.68 o 
   0   6  18      229.94      160.48     46.99 o 
   2   6  18        2.23      -26.69     43.51 o 
   4   6  18      147.70      147.37     59.18 o 
   6   6  18      192.27      178.74     28.36 o 
   8   6  18        1.14        3.48     55.70 o 
 -19   7  18      241.92      319.68     80.07 o 
 -17   7  18       60.87       62.08     66.14 o 
 -15   7  18       80.86      120.68     63.82 o 
 -13   7  18       10.52      -17.26     43.22 o 
 -11   7  18       36.80       37.98     40.03 o 
  -9   7  18        4.04       -0.72     38.15 o 
  -7   7  18        6.86      -26.05     35.93 o 
  -5   7  18       62.11       50.82     39.39 o 
  -3   7  18        0.34      -22.52     32.87 o 
  -1   7  18      189.01      131.54     43.05 o 
   1   7  18      303.07      425.93     53.44 o 
   3   7  18        4.48       -3.61     35.24 o 
 -14   8  18      126.82       19.73     55.12 o 
 -12   8  18       14.40        6.29    111.68 o 
 -10   8  18        8.15       -8.88     36.99 o 
  -8   8  18      869.31     1056.49     79.18 o 
  -6   8  18        8.72       -6.02     38.92 o 
  -4   8  18      270.08      373.50     55.91 o 
  -2   8  18       28.57       67.64     38.92 o 
 -29   1  19        2.59       20.72     20.26 o 
 -27   1  19      201.78      189.74     26.07 o 
 -25   1  19      202.15      120.77     23.30 o 
 -23   1  19      182.12      272.41     27.40 o 
 -21   1  19      183.91      148.19     23.07 o 
 -19   1  19        6.12       27.04     15.84 o 
 -17   1  19      125.57       94.97     21.66 o 
 -15   1  19      366.71      393.25     24.49 o 
 -13   1  19       96.55      128.27     19.94 o 
 -11   1  19      503.69      483.79     27.86 o 
  -9   1  19      481.54      457.55     30.12 o 
  -7   1  19        7.85       25.06     15.80 o 
  -5   1  19      176.92      150.63     19.14 o 
  -3   1  19       98.81      108.01     18.16 o 
  -1   1  19      361.71      381.70     26.91 o 
   1   1  19       16.43       10.02     16.87 o 
   3   1  19      139.07      124.70     20.65 o 
   5   1  19      130.59       88.28     22.10 o 
   7   1  19       81.97       89.39     22.74 o 
   9   1  19       36.07       47.18     20.86 o 
  11   1  19        5.09      -10.97     19.79 o 
 -28   2  19      106.75      106.02     29.78 o 
 -26   2  19       29.61       59.38     19.26 o 
 -24   2  19       67.82      112.20     20.74 o 
 -22   2  19       53.36       72.89     22.02 o 
 -20   2  19      346.66      352.60     32.92 o 
 -18   2  19        0.40       -9.40     18.75 o 
 -16   2  19      472.67      445.86     32.20 o 
 -14   2  19      434.61      482.16     32.72 o 
 -12   2  19      486.41      428.93     27.36 o 
 -10   2  19      445.63      487.58     46.56 o 
  -8   2  19      150.93      130.84     18.82 o 
  -6   2  19      937.19      994.81     34.10 o 
  -4   2  19      115.48      137.32     19.00 o 
  -2   2  19      213.89      269.49     25.12 o 
   0   2  19        3.58        4.74     16.69 o 
   2   2  19      170.78      164.50     21.87 o 
   4   2  19      172.77      144.26     36.74 o 
   6   2  19       53.09       79.33     34.36 o 
   8   2  19      191.37      164.16     24.12 o 
  10   2  19       12.10       -1.02     17.99 o 
  12   2  19      296.00      347.17     31.10 o 
 -27   3  19      164.57      182.20     32.48 o 
 -25   3  19       87.20       23.80     31.62 o 
 -23   3  19      686.18      643.68     58.02 o 
 -21   3  19      321.09      309.76     27.20 o 
 -19   3  19      489.14      546.32     37.93 o 
 -17   3  19       71.52       45.92     20.94 o 
 -15   3  19      712.46      766.67     36.43 o 
 -13   3  19        4.60       -7.27     17.68 o 
 -11   3  19     1216.13     1290.88     67.50 o 
  -9   3  19      146.27      221.79     23.21 o 
  -7   3  19     1640.61     1566.03     50.11 o 
  -5   3  19       25.71       35.99     20.17 o 
  -3   3  19      471.44      472.55     30.55 o 
  -1   3  19      115.76      156.05     20.32 o 
   1   3  19       16.24       18.77     16.14 o 
   3   3  19      536.42      548.03     28.64 o 
   5   3  19       76.61       49.20     16.74 o 
   7   3  19      545.50      531.25     38.13 o 
   9   3  19       50.64       51.08     29.30 o 
  11   3  19      126.21      176.54     34.17 o 
 -26   4  19       45.77       62.60     31.20 o 
 -24   4  19      394.57      399.33     45.28 o 
 -22   4  19       56.34       63.85     31.88 o 
 -20   4  19      851.21      843.43     55.05 o 
 -18   4  19      188.82      285.75     38.96 o 
 -16   4  19      471.68      388.20     39.71 o 
 -14   4  19      975.35      963.56     70.78 o 
 -12   4  19      575.37      583.79     27.58 o 
 -10   4  19      989.05     1132.72     35.97 o 
  -8   4  19      349.60      352.41     23.27 o 
  -6   4  19      732.80      844.64     35.53 o 
  -4   4  19        0.19       17.00     16.22 o 
  -2   4  19      488.42      512.09     28.33 o 
   0   4  19       11.73      -22.67     22.67 o 
   2   4  19      543.75      484.13     43.14 o 
   4   4  19       29.14       50.23     29.24 o 
   6   4  19      160.31      180.05     29.76 o 
   8   4  19      130.76      128.96     28.50 o 
  10   4  19       84.90      118.94     59.76 o 
 -23   5  19      522.28      632.97     49.90 o 
 -21   5  19      660.96      615.95     61.21 o 
 -19   5  19      252.75      234.16     44.38 o 
 -17   5  19      122.77       85.88     44.67 o 
 -15   5  19      562.87      584.50     44.45 o 
 -13   5  19      187.60      147.53     24.96 o 
 -11   5  19      826.18      885.82     39.24 o 
  -9   5  19       77.56      108.63     42.35 o 
  -7   5  19      336.18      258.39     45.32 o 
  -5   5  19      138.67      161.01     40.78 o 
  -3   5  19       46.67       59.20     44.38 o 
  -1   5  19      428.67      526.81     42.93 o 
   1   5  19      161.69      173.65     29.77 o 
   3   5  19      783.04      803.98     48.40 o 
   5   5  19       91.90      110.47     35.10 o 
   7   5  19      206.81      172.53     33.59 o 
 -20   6  19      138.58      148.76     38.00 o 
 -18   6  19      310.80      385.24     77.16 o 
 -16   6  19      268.36      341.15     80.07 o 
 -14   6  19      813.25      953.24     99.79 o 
 -12   6  19      427.37      355.90     52.80 o 
 -10   6  19      895.31      931.83     68.91 o 
  -8   6  19        0.32       -0.50     38.87 o 
  -6   6  19      837.62      907.56     68.48 o 
  -4   6  19       49.05       41.43     38.73 o 
  -2   6  19      121.33       78.90     53.96 o 
   0   6  19       31.70      -32.49     50.48 o 
   2   6  19       28.19       -4.64     52.22 o 
   4   6  19       22.66       55.12     59.18 o 
 -15   7  19       48.85       85.87     64.40 o 
 -13   7  19       11.95       17.03     37.99 o 
 -11   7  19       80.52      106.13     43.57 o 
  -9   7  19       15.06       61.46     41.52 o 
  -7   7  19      132.11      133.91     44.30 o 
  -5   7  19      187.64      262.32     62.08 o 
  -3   7  19      100.97      116.62     64.98 o 
  -1   7  19      493.10      691.74     62.70 o 
 -28   0  20       10.57       20.41     24.28 o 
 -26   0  20     1164.61     1282.90     54.04 o 
 -24   0  20        4.50      -21.25     21.25 o 
 -22   0  20      396.32      345.11     55.36 o 
 -20   0  20       43.34      103.81     24.34 o 
 -18   0  20     1797.92     1714.34     67.25 o 
 -16   0  20      155.80      200.69     33.01 o 
 -14   0  20     1335.66     1295.36     61.54 o 
 -12   0  20     1236.59     1459.89     62.76 o 
 -10   0  20     4331.22     4201.85    103.16 o 
  -8   0  20       90.05      149.03     31.17 o 
  -6   0  20      401.56      388.67     39.18 o 
  -4   0  20     1420.94     1547.85     65.41 o 
  -2   0  20        2.56       25.49     24.80 o 
   0   0  20      565.58      552.29     45.04 o 
   2   0  20      843.31      948.25     54.16 o 
   4   0  20      179.32      169.85     33.21 o 
   6   0  20        4.07       31.76     32.49 o 
   8   0  20       71.38       43.44     27.51 o 
  10   0  20       31.69      -15.37     25.85 o 
 -27   1  20      336.10      320.05     25.71 o 
 -25   1  20      551.64      646.59     63.33 o 
 -23   1  20      629.50      511.02     29.01 o 
 -21   1  20     1021.08     1058.45     40.61 o 
 -19   1  20      358.93      301.53     23.63 o 
 -17   1  20     1691.04     1857.65     49.04 o 
 -15   1  20      116.96      141.35     21.52 o 
 -13   1  20      362.65      358.54     26.36 o 
 -11   1  20      653.42      699.95     32.91 o 
  -9   1  20      817.25      768.47     33.70 o 
  -7   1  20       58.58      104.55     18.93 o 
  -5   1  20     1734.98     1675.55     50.53 o 
  -3   1  20       16.17       18.04     18.26 o 
  -1   1  20      962.73     1092.58     40.01 o 
   1   1  20      262.52      252.19     25.14 o 
   3   1  20      578.33      539.75     31.51 o 
   5   1  20      369.05      412.46     32.79 o 
   7   1  20       68.52       46.47     23.23 o 
   9   1  20      400.26      375.09     32.19 o 
 -26   2  20      393.35      406.44     28.19 o 
 -24   2  20        4.20       -0.73     19.60 o 
 -22   2  20      245.11      307.43     29.96 o 
 -20   2  20       42.17       22.12     20.48 o 
 -18   2  20      499.52      503.44     33.63 o 
 -16   2  20       12.78       16.09     20.29 o 
 -14   2  20      274.59      256.99     27.44 o 
 -12   2  20      632.10      658.54     35.59 o 
 -10   2  20      634.46      645.76     35.93 o 
  -8   2  20     1071.91     1185.02     37.28 o 
  -6   2  20      236.06      184.32     21.07 o 
  -4   2  20     1965.09     1987.60     65.90 o 
  -2   2  20       55.55       41.63     19.19 o 
   0   2  20      307.81      352.07     27.06 o 
   2   2  20      218.41      238.89     26.93 o 
   4   2  20       47.80       46.51     21.41 o 
   6   2  20      167.98      159.75     24.67 o 
   8   2  20       54.32       54.13     26.90 o 
 -25   3  20       48.60       49.00     30.48 o 
 -23   3  20      166.88      147.29     35.31 o 
 -21   3  20      790.30      885.16     70.78 o 
 -19   3  20       46.07       35.15     19.51 o 
 -17   3  20     1331.55     1352.38     71.79 o 
 -15   3  20        6.08        3.34     18.69 o 
 -13   3  20      602.21      550.17     33.20 o 
 -11   3  20       98.00       90.97     25.11 o 
  -9   3  20        2.79        7.88     25.65 o 
  -7   3  20       45.59       47.43     21.35 o 
  -5   3  20      177.44      177.45     29.38 o 
  -3   3  20        1.97       -0.39     17.27 o 
  -1   3  20      114.95      122.17     20.62 o 
   1   3  20       53.22       68.74     31.82 o 
   3   3  20      322.32      285.51     23.70 o 
   5   3  20      482.78      548.85     28.58 o 
   7   3  20       17.24       43.93     27.22 o 
 -24   4  20        2.83      -15.49     29.88 o 
 -22   4  20       14.88       13.77     30.17 o 
 -20   4  20       86.22      115.33     67.30 o 
 -18   4  20        9.23      -31.91     31.91 o 
 -16   4  20       24.67       24.65     28.10 o 
 -14   4  20       86.69       71.83     29.34 o 
 -12   4  20       19.90       39.56     16.46 o 
 -10   4  20      642.91      572.14     29.27 o 
  -8   4  20      132.50      170.85     22.23 o 
  -6   4  20       18.25       36.04     19.03 o 
  -4   4  20      468.77      484.82     28.27 o 
  -2   4  20      218.38      189.85     21.11 o 
   0   4  20       36.84       19.75     26.98 o 
   2   4  20       48.12       60.18     48.74 o 
   4   4  20       47.39       45.60     29.93 o 
   6   4  20       48.99       31.79     24.13 o 
 -21   5  20        1.63       -1.09     28.59 o 
 -19   5  20        0.03       -8.08     26.42 o 
 -17   5  20      160.97      186.77     33.88 o 
 -15   5  20       70.10       73.55     46.12 o 
 -13   5  20       40.09       38.40     24.63 o 
 -11   5  20      151.11      148.16     23.44 o 
  -9   5  20        4.21      -33.64     33.64 o 
  -7   5  20        0.13        7.05     31.97 o 
  -5   5  20       25.45       -5.22     44.09 o 
  -3   5  20       31.26        7.96     21.17 o 
  -1   5  20        0.80      -11.31     22.09 o 
   1   5  20        3.25      -15.21     27.27 o 
   3   5  20       99.55       71.29     28.19 o 
 -18   6  20       31.01       -0.58     54.54 o 
 -16   6  20       95.20      175.21     69.62 o 
 -14   6  20       19.05       15.66     58.02 o 
 -12   6  20        0.56       30.12     65.56 o 
 -10   6  20       22.73       87.70     40.33 o 
  -8   6  20       14.60      -17.88     37.31 o 
  -6   6  20      148.02      124.87     42.13 o 
  -4   6  20       73.13       81.23     57.44 o 
  -2   6  20      175.86      119.52     63.24 o 
   0   6  20       47.69      106.17     62.66 o 
 -25   1  21       26.70       42.81     20.20 o 
 -23   1  21      114.38       57.68     20.77 o 
 -21   1  21        5.39       -3.30     18.50 o 
 -19   1  21       53.12       78.70     20.21 o 
 -17   1  21       44.26       38.30     18.51 o 
 -15   1  21      174.21      224.16     23.85 o 
 -13   1  21      162.98      133.56     21.43 o 
 -11   1  21      180.62      200.69     23.54 o 
  -9   1  21       70.22      112.67     20.89 o 
  -7   1  21      167.83      166.75     22.80 o 
  -5   1  21        9.09       26.74     18.03 o 
  -3   1  21       61.40       36.22     18.38 o 
  -1   1  21        2.61      -15.54     16.63 o 
   1   1  21       37.36       55.93     20.30 o 
   3   1  21        2.29      -17.38     17.38 o 
   5   1  21       45.16       43.94     22.65 o 
   7   1  21        3.22       32.78     22.50 o 
 -24   2  21      247.72      232.06     28.38 o 
 -22   2  21      103.53       64.09     23.09 o 
 -20   2  21        3.34        7.53     17.47 o 
 -18   2  21        0.34        5.60     18.19 o 
 -16   2  21       54.87       71.38     22.06 o 
 -14   2  21       73.69       72.08     22.09 o 
 -12   2  21        8.46       -8.71     18.97 o 
 -10   2  21      861.18      832.74     36.69 o 
  -8   2  21      384.39      372.31     25.54 o 
  -6   2  21       17.93        9.19     16.21 o 
  -4   2  21       87.12       83.83     20.93 o 
  -2   2  21      174.83      173.74     26.31 o 
   0   2  21        5.35      -10.18     19.20 o 
   2   2  21      100.01      100.39     24.26 o 
   4   2  21        3.62       47.44     21.84 o 
   6   2  21      370.37      310.44     29.50 o 
 -23   3  21      207.38      244.71     40.84 o 
 -21   3  21      240.27      265.52     40.01 o 
 -19   3  21      558.74      627.18     34.32 o 
 -17   3  21      641.49      682.02     36.74 o 
 -15   3  21      141.18      185.30     37.01 o 
 -13   3  21      396.51      359.24     29.00 o 
 -11   3  21       86.40      145.05     28.16 o 
  -9   3  21       38.45       57.97     21.95 o 
  -7   3  21      246.78      280.63     28.56 o 
  -5   3  21      156.80      171.35     34.69 o 
  -3   3  21      227.36      204.78     23.42 o 
  -1   3  21      131.13      109.43     21.57 o 
   1   3  21      207.63      197.55     27.30 o 
   3   3  21        1.31       -4.12     18.22 o 
   5   3  21       46.13      -16.23     25.11 o 
 -22   4  21       52.40      -47.57     47.57 o 
 -20   4  21       86.73       85.40     34.39 o 
 -18   4  21       73.35       83.63     32.73 o 
 -16   4  21       37.99       21.15     28.96 o 
 -14   4  21       59.30       85.57     30.56 o 
 -12   4  21      294.15      308.81     26.51 o 
 -10   4  21      441.58      514.54     31.84 o 
  -8   4  21      278.86      248.12     24.91 o 
  -6   4  21      504.47      575.24     42.73 o 
  -4   4  21      110.29       90.66     24.65 o 
  -2   4  21      209.13      284.41     37.16 o 
   0   4  21       13.98      -22.25     26.44 o 
   2   4  21      168.12      198.90     36.16 o 
 -17   5  21      318.64      296.73     36.86 o 
 -15   5  21      463.93      478.97     48.74 o 
 -13   5  21      126.32       67.00     30.75 o 
 -11   5  21      558.77      515.87     62.95 o 
  -9   5  21        5.28       58.02     57.44 o 
  -7   5  21      499.44      530.87     87.03 o 
  -5   5  21       14.01        2.32     48.74 o 
  -3   5  21      199.83      189.27     28.13 o 
  -1   5  21       41.20       59.15     38.58 o 
 -12   6  21       42.35       29.01     59.76 o 
 -10   6  21      329.89      338.83     81.23 o 
  -8   6  21      204.61      212.93     70.78 o 
 -22   0  22      828.90      964.76     57.39 o 
 -20   0  22      102.21       48.40     26.40 o 
 -18   0  22      267.38      299.82     38.50 o 
 -16   0  22      182.55      276.38     37.09 o 
 -14   0  22      107.68      125.32     31.56 o 
 -12   0  22     1442.41     1612.61     68.71 o 
 -10   0  22       20.09       33.94     27.08 o 
  -8   0  22     1256.18     1442.73     65.64 o 
  -6   0  22     1844.25     1883.32     73.38 o 
  -4   0  22       12.89      -14.29     27.27 o 
  -2   0  22      344.03      367.33     46.99 o 
   0   0  22      121.21      203.03     37.42 o 
   2   0  22       34.07       52.10     29.49 o 
   4   0  22      202.31      193.08     42.35 o 
 -23   1  22       33.78       24.21     21.52 o 
 -21   1  22      561.05      604.69     35.38 o 
 -19   1  22      318.84      259.10     25.97 o 
 -17   1  22      127.95      146.69     25.60 o 
 -15   1  22      767.80      748.44     42.12 o 
 -13   1  22      323.54      349.52     28.05 o 
 -11   1  22      549.26      515.46     36.42 o 
  -9   1  22        4.45        4.01     18.02 o 
  -7   1  22       40.78       50.55     21.00 o 
  -5   1  22      473.98      531.31     38.31 o 
  -3   1  22      317.21      430.89     30.13 o 
  -1   1  22      436.09      378.84     29.31 o 
   1   1  22      780.88      875.30     40.11 o 
   3   1  22       61.19        9.55     31.57 o 
 -22   2  22      332.99      363.46     37.77 o 
 -20   2  22       35.18        7.69     19.86 o 
 -18   2  22      650.06      740.12     39.79 o 
 -16   2  22       95.82      153.82     25.39 o 
 -14   2  22      568.83      540.95     35.29 o 
 -12   2  22      373.82      443.63     29.64 o 
 -10   2  22       70.51       77.09     20.54 o 
  -8   2  22      152.12      171.63     23.93 o 
  -6   2  22       33.34       34.26     17.47 o 
  -4   2  22       25.23       36.79     21.74 o 
  -2   2  22      134.71      134.95     25.43 o 
   0   2  22      114.33      144.85     25.93 o 
   2   2  22      237.55      218.03     28.28 o 
 -19   3  22       79.63       95.96     21.91 o 
 -17   3  22       90.14      103.37     22.32 o 
 -15   3  22       76.44       65.25     21.96 o 
 -13   3  22       49.80       59.92     21.65 o 
 -11   3  22       97.24       79.86     27.00 o 
  -9   3  22      126.55      136.58     26.54 o 
  -7   3  22        7.03        4.66     21.87 o 
  -5   3  22      622.63      604.81     37.08 o 
  -3   3  22      123.21      122.73     22.06 o 
  -1   3  22      109.67       57.48     20.48 o 
   1   3  22      151.79      211.73     25.46 o 
 -16   4  22       39.79       40.44     30.12 o 
 -14   4  22        0.30       -5.22     33.65 o 
 -12   4  22      305.70      356.79     28.43 o 
 -10   4  22       22.21       57.46     20.32 o 
  -8   4  22      147.85      157.58     30.28 o 
  -6   4  22        3.02        8.96     18.72 o 
  -4   4  22        7.14       16.95     26.85 o 
  -2   4  22       19.41      -11.17     26.51 o 
 -11   5  22      179.61      234.39     75.42 o 
  -9   5  22        0.72      -49.90     49.90 o 
 -19   1  23        5.31        0.81     18.98 o 
 -17   1  23       34.52       -6.19     23.34 o 
 -15   1  23       29.38        8.33     17.65 o 
 -13   1  23        0.97       23.96     18.75 o 
 -11   1  23      129.78      143.80     23.09 o 
  -9   1  23        3.67      -17.60     17.60 o 
  -7   1  23       44.78        6.68     18.27 o 
  -5   1  23        0.48       -9.58     18.15 o 
  -3   1  23       18.71       42.88     20.53 o 
 -16   2  23       53.86       97.05     46.18 o 
 -14   2  23       30.13      -20.40     20.40 o 
 -12   2  23      159.15      215.37     25.22 o 
 -10   2  23       27.60        8.30     18.54 o 
  -8   2  23       42.47       48.29     20.04 o 
  -6   2  23       89.00       89.74     21.94 o 
  -4   2  23        0.94       15.13     21.89 o 
 -13   3  23      198.89      151.70     25.60 o 
 -11   3  23      114.82      141.29     42.93 o 
  -9   3  23      109.64       78.97     27.48 o 
  -7   3  23      121.98      168.57     27.97 o 
  -5   3  23        7.07      121.26     59.76 o 
                                                 
